# Supplementary material for: Common tissue-specific expressions and regulatory factors of c-KIT isoforms with and without GNNK and GNSK sequences across five mammals
Source: PLoS One. 2026 Jan 20;21(1):e0332294. doi: 10.1371/journal.pone.0332294 (PMC12818652; doi:10.1371/journal.pone.0332294)
Supplement: S2 Table — (GSEA_result.xlsx). Results of GSEA using a gene list ranked based on the correlation coefficient between the in–ex ratio of GN[N/S]K of the KIT and expression of all genes. A positive normalized enrichment score (NES) indicates that a given Gene Ontology (GO) Biological Process term is enriched among genes at the top of the ranked list, whereas a negative NES indicates enrichment among genes at the bottom. GSEA, gene set enrichment analysis. (XLSX) [file pone.0332294.s008.xlsx]

## Sheet: NES_positive
species	GO	Description	setSize	enrichmentScore	NES	pvalue	p.adjust	qvalue	rank	leading_edge	core_enrichment
Homo sapiens	GO:0007399	nervous system development	478	0.629983	2.21004	2.46209e-42	1.22858e-39	6.50509e-40	5934	tags=47%, list=15%, signal=41%	PCDH10/SLITRK1/DPYSL2/GAS7/EPHA5/GPM6A/CHL1/APC/MDGA2/DLG2/VXN/BRSK1/SCN2A/TNR/PCDHGC5/SMIM45/APC2/DLG4/CHN1/NAV3/GPM6B/ZNF365/BRINP2/MAGI2/NOVA2/NEXMIF/ELAVL3/SCN2B/NEUROD2/NRN1/KIAA0319/GABRB3/NTRK2/NGEF/NTRK3/CPLX2/FZD3/NRG3/MYT1L/DSCAM/CHD5/BRSK2/PCDHA5/SHANK1/TTLL7/MAP1B/NELL2/POU3F2/VAX1/SRRM4/NLGN1/ATCAY/CCDC88A/BRINP1/BEND6/RBFOX1/DPF1/PCDHAC2/RNF112/DCLK1/NOVA1/FEZF2/SLC1A2/PCDHA6/DSCAML…
Homo sapiens	GO:0034220	monoatomic ion transmembrane transport	371	0.61196	2.13293	2.39725e-29	7.97487e-27	4.22253e-27	5373	tags=43%, list=14%, signal=37%	CACNB4/GRID1/KCNJ9/GRIA2/NALCN/SCN2A/ATP2B2/TRPC5/CACNG2/GRIA4/CACNG8/GABRD/CACNG3/GRIA1/GRIA3/CACNA1E/KCNK4/ATP2B3/CHRNB2/GRIK2/SCN1A/HCN1/GRIN2B/GABRB2/KCNC2/KCNS2/SCN8A/SLC17A7/GABRG2/KCNH7/GRIN2A/GABRB3/GLRB/CACNA1B/KCNQ3/KCNF1/KCNQ5/LRRC8B/GRIN1/KCNH3/KCNIP4/HCN2/GABRA2/KCNH5/GABRG3/GABRA1/KCNH1/KCNB1/KCNJ6/GABRB1/KCNV1/CALHM1/KCNN1/KCNC1/KCNA2/KCNQ2/PANX2/CACNA1I/KCNJ3/CACNG7/GABRA3/KCNK9/S…
Homo sapiens	GO:0007268	chemical synaptic transmission	132	0.721968	2.44057	7.08344e-23	1.76732e-20	9.3576e-21	4780	tags=54%, list=12%, signal=47%	NRXN1/CACNB4/DLG2/SLITRK5/APBA2/CDH8/SV2A/DLG4/GABRD/GRIA1/GRM5/SNCB/UNC13A/CACNA1E/SLC12A5/CHRNB2/GRIK2/PRKCG/CHRM1/SV2B/SLC17A7/GABRG2/HTR2A/GRIN2A/CACNA1B/APBA1/GRIN1/HTR5A/ELFN2/HTR1E/FBXO41/UNC13C/GABRG1/DOC2A/NRXN2/SYT9/HRH3/PCDH8/SYT3/HTR1A/CACNA1A/NLGN3/HTR3B/GABRA5/CHRM3/HTR1F/SNCA/PTCHD1/HTR6/CACNB2/SV2C/PDYN/CACNA1G/DLG1/PAFAH1B1/HTR2C/MECP2/LRP8/AP2B1/HTR4/GLRA1/CHRM5/MINK1/CACNB3/LAR…
Homo sapiens	GO:0050804	modulation of chemical synaptic transmission	111	0.726105	2.40899	3.55546e-20	7.09669e-18	3.75755e-18	3762	tags=55%, list=9%, signal=50%	ADCY1/GRM3/GRID1/LRRC4C/GRIA2/TNR/GRIA4/PPP3CA/GRIA1/GRM5/GRIA3/SYP/CAMKV/GRIK2/DLGAP1/SLC4A8/CPLX1/PRKAR1B/GRIN2A/CPLX2/LRRC4/SYNGR1/BSN/SHANK1/NLGN1/DLGAP3/LRFN2/GRIK4/GRIK1/DLGAP2/BAIAP3/PTPRD/NTNG2/PLPPR4/PCDH8/GRIK3/NLGN3/MAPK9/NXPH1/ARHGAP44/BTBD9/PPP1R9A/BAIAP2/NLGN2/DGKE/PXK/PTPRS/GRIK5/SYNGAP1/ABR/ADCY8/CSPG5/GRIN3A/SLC7A11/CX3CR1/BACE1/GRID2/PAFAH1B1/LRP8/ARC/PRKN
Homo sapiens	GO:0060078	regulation of postsynaptic membrane potential	58	0.828837	2.58808	1.27338e-19	2.11806e-17	1.12147e-17	2723	tags=66%, list=7%, signal=61%	GRID1/GRIA2/GRIA4/GABRD/RGS7BP/RGS7/GRIA1/GRM5/GRIA3/CHRNB2/HCN1/GABRB2/KCTD16/CHRM1/GABRG2/GRIN2A/GLRB/GABRA2/GABRG3/GABRA1/GABRB1/KCNA2/GRM1/GABRA3/GRIK4/GABBR1/GRIK1/KCND2/GRIK3/GABRA4/HTR3B/GABRA5/KCNK1/CDK5/CHRNB3/CHRNA2/GABRA6/GRIN3A
Homo sapiens	GO:0006813	potassium ion transport	151	0.672665	2.29452	2.51731e-19	3.58897e-17	1.90029e-17	3749	tags=44%, list=9%, signal=40%	KCNJ9/SLC24A2/KCNK4/SLC12A5/HCN1/KCNC2/KCNS2/SLC17A7/KCNH7/KCNQ3/KCNF1/KCNQ5/NSF/KCNH3/KCNIP4/HCN2/ATP1B2/KCNH5/KCNH1/KCNB1/KCNJ6/KCNV1/KCNN1/KCNC1/KCNA2/KCNQ2/SLC24A4/KCNJ3/KCNK9/KCNAB1/KCNS1/KCNB2/ATP1A3/KCNAB2/KCNA4/FXYD7/KCNN2/KCNH4/KCNT1/KCNK12/KCNJ10/KCNA1/KCND2/KCND3/KCNK10/KCNMB4/ATP1A2/KCNJ4/KCNH8/KCNC4/KCNG3/KCNK1/KCNIP3/ABCC8/KCNN3/SLC9A7/KCNMA1/KCNG4/KCNAB3/ABCB8/TSC1/KCNC3/KCNT2/ATP1…
Homo sapiens	GO:0007156	homophilic cell adhesion via plasma membrane adhesion molecules	153	0.667016	2.27458	3.47181e-18	4.33108e-16	2.29322e-16	5857	tags=57%, list=15%, signal=49%	PCDH10/CADM2/PCDH9/CDH8/PCDHGC5/CDH10/CDH18/KIRREL3/IGSF21/DSCAM/PCDHA5/CDH22/CADM3/FAT3/CDH20/CELSR2/PCDHAC2/PCDHA6/DSCAML1/PCDHA8/CLSTN1/CELSR3/PCDHB4/CDH12/AMIGO1/PCDH19/CNTN2/PCDHA7/PCDH8/L1CAM/PCDHA9/PCDH11X/PCDHA10/PCDHA13/TENM3/CDH9/CLSTN3/PCDHB12/PCDHGA12/PCDHB6/PCDHAC1/PCDHGA9/PCDHGB1/CADM4/PCDHA11/PCDHB8/PCDHA12/PCDHGA1/PCDHB18P/CLSTN2/PCDHGB2/PCDHB11/CDH4/PCDH15/PCDHGC4/PCDHB9/PCDHB10/…
Homo sapiens	GO:0051965	positive regulation of synapse assembly	61	0.793495	2.51606	8.42025e-18	9.33712e-16	4.94382e-16	2873	tags=61%, list=7%, signal=56%	SLITRK1/NRXN1/LRRTM2/ADGRB3/IL1RAPL1/SLITRK5/LRTM2/LRRTM3/ADGRB2/CBLN2/NTRK2/NTRK3/SLITRK3/LRRC4B/LINGO2/NLGN1/SYNDIG1/ADGRB1/CLSTN1/AMIGO1/PTPRD/PRKCA/IQSEC2/SLITRK2/NLGN3/CUX2/GPRASP3/SLITRK4/LRRC24/NLGN2/CLSTN3/FLRT1/ASIC2/STAU2/WNT7A/CLSTN2/EFNA5
Homo sapiens	GO:0071805	potassium ion transmembrane transport	131	0.659177	2.22781	2.86378e-15	2.85806e-13	1.51328e-13	4074	tags=45%, list=10%, signal=41%	NALCN/KCNK4/SLC12A5/SNAP25/HCN1/KCNC2/KCNS2/SLC9A6/SLC17A7/KCNH7/KCNQ3/KCNF1/KCNQ5/KCNH3/KCNIP4/HCN2/KCNH5/KCNH1/KCNB1/KCNV1/KCNN1/KCNC1/KCNA2/KCNQ2/KCNK9/KCNAB1/KCNS1/KCNB2/KCNAB2/KCNA4/KCNN2/KCNH4/KCNT1/KCNK12/KCNJ10/KCNA1/KCND2/KCND3/KCNK10/KCNMB4/ATP1A2/KCNH8/KCNC4/KCNG3/P2RX7/KCNK1/KCNIP3/KCNN3/SLC9A7/KCNMA1/KCNG4/SLC17A6/KCNAB3/PKD2L1/KCNC3/KCNT2/KCNA3/KCNIP2/LARGE1
Homo sapiens	GO:0050808	synapse organization	60	0.765639	2.41136	2.25341e-14	1.87409e-12	9.92292e-13	5347	tags=70%, list=14%, signal=61%	LRRTM2/PPFIA2/TNR/PCDHGC5/GRM5/RAB39B/SNCB/CBLN2/SLC8A2/SYN1/LRRC4/SYN2/SLC6A1/SLC8A3/SYN3/PRRT1/CNTN2/PPFIA3/L1CAM/PPFIA4/NLGN2/SNCA/GSG1L/PTPRS/LRP4/WNT7A/DRP2/PIN1/TSC1/PCDHGC4/APBB2/CNTN6/LARGE1/CNTN4/SNCG/APP/PPFIA1/GET1/LRRTM1/SEMA3E/NPTN/PCDHGC3
Homo sapiens	GO:0035249	synaptic transmission, glutamatergic	44	0.815031	2.48885	6.67824e-14	5.12684e-12	2.71456e-12	4343	tags=73%, list=11%, signal=65%	CACNB4/GRID1/GRIA2/NAPB/CDH8/TNR/GRIA4/GRIA1/GRIA3/UNC13A/GRIK2/GRIN2B/SLC17A7/GRIN2A/DRD1/DSCAM/UNC13C/GRIK4/GRIK1/GRIK3/CNIH3/CDK5/CLSTN3/GRIK5/GRIN2C/GRIN3A/CNIH2/SLC17A6/GRID2/ALS2/PRKN/GRIN2D
Homo sapiens	GO:0007409	axonogenesis	103	0.678653	2.24584	7.49527e-14	5.34306e-12	2.82904e-12	3739	tags=42%, list=9%, signal=38%	SLITRK1/PAK3/ADCY1/SLITRK5/ATL1/BRSK1/ATP8A2/MAP1A/RAB3A/CTNNA2/CNTNAP1/SLITRK3/BRSK2/MAP1B/CCK/APLP1/SPTBN4/AMIGO1/NTNG2/PLPPR4/SLITRK2/SHTN1/NEFL/UCHL1/CNP/SLITRK4/TRIM46/CDK5/ANK3/SEMA4D/MAP1S/RTN4R/NUMBL/PAX6/SYNGAP1/SLIT1/METRN/PTPRZ1/ULK2/ULK1/PTPN11/LLGL1/ARK2C
Homo sapiens	GO:0060291	long-term synaptic potentiation	49	0.788958	2.43516	1.7207e-13	1.14484e-11	6.06168e-12	4343	tags=69%, list=11%, signal=62%	LRRTM2/TNR/SLC24A2/GRIA1/GRIA3/SNAP25/GRIN2B/SLC8A2/PRKCG/SYT12/GRIN2A/NTRK2/DRD1/RASGRF2/VAMP2/MPP2/SLC8A3/PRRT1/GFAP/S100B/SLITRK4/SNCA/NR2E1/PTK2B/BRAF/SHANK2/CRHR2/GRIN2C/NF1/MAPK1/MECP2/PRKCZ/LARGE1/GRIN2D
Homo sapiens	GO:0042391	regulation of membrane potential	60	0.752032	2.3685	3.46708e-13	1.9223e-11	1.01782e-11	3644	tags=52%, list=9%, signal=47%	CACNB4/CACNG2/RIMS2/GRIK2/SCN1A/KCNH7/GRIN2A/GLRB/GRIN1/KCNH3/HCN2/KCNH5/KCNH1/RIMS3/NTSR2/KCNH4/KCNJ10/GRIK3/HTR3B/CNIH3/KCNH8/RIMS4/ASIC2/GRIK5/KCNMA1/GRIN2C/ASIC1/CHRNA4/DLG1/TAFA4/GLRA1
Homo sapiens	GO:0099505	regulation of presynaptic membrane potential	31	0.848034	2.4322	4.79462e-12	2.51844e-10	1.33346e-10	1845	tags=71%, list=5%, signal=68%	KCNJ9/GRIA4/GRIA1/GRIA3/GRIK2/SCN1A/GRIN2B/KCNC2/KCTD16/KCNQ5/GABRA2/GABRB1/KCNC1/KCNA2/KCNJ3/GRIK4/KCNA4/GABBR1/GRIK3/GABRA5/KCNMB4/GRIK5
Homo sapiens	GO:0007416	synapse assembly	56	0.745735	2.33405	1.27789e-11	6.3767e-10	3.37633e-10	3386	tags=52%, list=9%, signal=47%	DNM3/NRXN1/GPM6A/ADD2/GRIA1/KIRREL3/CBLN2/ADGRL3/DRD1/NRG3/DSCAM/MAP1B/NLGN1/NRXN2/NLGN3/PLXNB3/NLGN2/CDK5/CLSTN3/SPTBN2/ERBB4/ASIC2/PLXNA4/SHANK2/WNT7A/SHANK3/GPHN/MECP2/PLXNA2
Homo sapiens	GO:2000463	positive regulation of excitatory postsynaptic potential	31	0.835924	2.39746	3.46368e-11	1.62847e-09	8.62244e-10	4769	tags=84%, list=12%, signal=74%	NRXN1/RIMS1/STX1B/DLG4/GRIA1/RIMS2/GRIN2B/NETO1/PRKAR1B/GRIN2A/GRIN1/SHANK1/NLGN1/STX1A/RGS4/NLGN3/CUX2/BAIAP2/NLGN2/PTK2B/TBC1D24/WNT7A/SHANK3/PRKCZ/GRIN2D/APP
Homo sapiens	GO:2000300	regulation of synaptic vesicle exocytosis	32	0.82651	2.38313	4.15732e-11	1.80392e-09	9.55138e-10	2675	tags=69%, list=7%, signal=64%	PPFIA2/CACNB4/RIMS1/RIMS2/PRKCB/PRKCG/SLC4A8/SV2B/SYT1/SYT5/RIMS3/SYT13/GPR151/STXBP5/SYT2/CALM3/RIMS4/FBXL20/GIT1/WNT7A/SV2C/CSPG5
Homo sapiens	GO:0007214	gamma-aminobutyric acid signaling pathway	27	0.850136	2.38267	4.59281e-11	1.90985e-09	1.01122e-09	2084	tags=70%, list=5%, signal=67%	CACNB4/GABBR2/GABRD/SHISA7/GABRB2/GABRG2/GABRB3/PHF24/GABRA2/GABRG3/GABRA1/GABRA3/PIANP/GABRG1/GABBR1/HTR1A/GABRA4/GABRA5/GABRA6
Homo sapiens	GO:0007269	neurotransmitter secretion	24	0.861519	2.30816	5.19261e-11	2.07289e-09	1.09755e-09	3673	tags=83%, list=9%, signal=76%	NRXN1/BRSK1/SYT4/UNC13A/SNAP25/STXBP1/SYT1/SYN1/SYN2/NRXN2/SYN3/PTPRN2/PPFIA3/SNCA/WNT7A/NF1/ASIC1/LIN7A/AP2B1/LIN7B
Homo sapiens	GO:0007612	learning	48	0.75573	2.32525	5.61976e-11	2.15712e-09	1.14215e-09	3762	tags=54%, list=9%, signal=49%	SYT11/SLC24A2/GRM5/SLC12A5/PAK5/SLC8A2/PLCB1/NRXN3/GRIN2A/GABRB3/NTRK2/DRD1/JPH3/JPH4/SLC8A3/ATXN1/CNTN2/SORCS3/ELAVL4/ATP8A1/PPP1R9B/CHST10/SHANK3/MECP2/PAK6/PRKN
Homo sapiens	GO:0007613	memory	82	0.670306	2.18054	1.79573e-10	6.40051e-09	3.38894e-09	3367	tags=41%, list=9%, signal=38%	SYT11/SCN2A/SYT4/SLC24A2/SHISA7/MAP1A/KCNK4/PAK5/SLC8A2/NETO1/KCTD16/PLCB1/CSMD1/HTR2A/GRIN2A/GABRB3/DRD1/JPH3/TAFA2/SLC6A1/SLC8A3/ATXN1/SORCS3/CRTC1/S100B/SLITRK4/ABCC8/ROGDI/ADCY8/SHANK3/ASIC1/KAT2B/MECP2/PAK6
Homo sapiens	GO:0031175	neuron projection development	135	0.591761	2.00288	9.18713e-10	2.95766e-08	1.56602e-08	5480	tags=44%, list=14%, signal=38%	CNTN1/NRXN1/GPM6A/CHL1/CDK5R1/CNTNAP2/MAP2/WDR47/MAPT/CNTNAP1/NCDN/PTPRT/SH3GL2/NLGN1/ATCAY/NEGR1/STMN4/UNC5A/RASGRF1/LONRF2/SCN1B/CNTN2/STMN3/CAMSAP2/SAMD14/GPRIN1/GFAP/WASF1/CAMSAP1/CYFIP2/UCN/PPP1R9A/PSD/CDK5/HERC1/TBC1D24/PPP1R9B/STMN2/EFHD1/SLC38A8/PTPRZ1/DBNDD2/ADCYAP1/LRP12/ULK1/MECP2/PTPRK/SEMA7A/CNTN4/PTPRU/BICDL1/TMEM108/APP/FYN/CLMN/HDGFL3/CDC27/FRYL/ZFYVE27/RGMA
Homo sapiens	GO:0001508	action potential	47	0.733409	2.25246	1.32389e-09	4.12889e-08	2.18616e-08	3742	tags=57%, list=9%, signal=52%	SCN2A/SCN1A/KCNC2/KCNS2/SCN8A/KCNF1/KCNB1/KCNV1/KCNC1/KCNA2/KCNQ2/SCN3A/KCNS1/KCNB2/KCNA4/KCNA1/KCND2/KCND3/KCNC4/KCNG3/ABCC8/KCNG4/NDP/CACNA1G/CHRNA4/KCNC3/KCNA3
Homo sapiens	GO:1904862	inhibitory synapse assembly	23	0.851079	2.25709	1.56184e-09	4.58447e-08	2.42739e-08	3248	tags=74%, list=8%, signal=68%	GABRB2/GABRG2/GABRB3/GABRA2/GABRG3/GABRA1/GABRA3/HAPLN4/GABRG1/CBLN4/GABRA4/GABRA5/NLGN2/CLSTN3/GABRA6/CLSTN2/SRGAP2
Homo sapiens	GO:0099170	postsynaptic modulation of chemical synaptic transmission	24	0.83924	2.24847	1.52951e-09	4.58447e-08	2.42739e-08	1853	tags=58%, list=5%, signal=56%	GRM3/GNAO1/PPP3CA/PPP3R1/CHRM1/PLCB1/NRGN/RASGRF2/SORCS3/NEFL/NEFH/INA/BRAF/DCC
Homo sapiens	GO:0007420	brain development	188	0.549394	1.883	1.79609e-09	5.12142e-08	2.71169e-08	6234	tags=35%, list=16%, signal=30%	CNTN1/NRCAM/CDK5R1/GPR158/WDR47/SLC6A17/POMK/GABRB3/CDK5R2/POU3F2/VAX1/RTN1/BRINP1/NFASC/NEGR1/RTN3/MAST1/AATK/CERS1/ATXN1/AMIGO1/KCNA1/HERC1/NR2E1/MAP1S/HYDIN/ROGDI/PAX6/GIT1/NF1/SOX2/IRS2/ARL6/BBS7/MEIS3/SLC7A11/NF2/MACROD2/CX3CR1/HES5/NRG1/ALK/LHX2/MECP2/GSX2/SHROOM2/SPHK2/SOX21/MINK1/LARGE1/CNTN4/ZIC1/BCR/RPGRIP1L/IFT172/UNC5C/MATCAP1/POU3F3/RTN4/POU3F1/CNTN5/EMX1/APOD/RELN/ODAD3/C2CD3
Homo sapiens	GO:0051260	protein homooligomerization	84	0.641982	2.09104	2.18859e-09	6.06725e-08	3.21249e-08	3742	tags=45%, list=9%, signal=41%	SGTB/ATL1/MAPT/KCNC2/KCTD16/KCNS2/KCNF1/KCNB1/KCNV1/KCNC1/KCNA2/RNF112/MPP2/KCNS1/KCNB2/KCNA4/PRNP/KCNA1/EHD3/KCTD4/KCND2/KCND3/VSTM5/KCNC4/KCNG3/KCTD8/KCNG4/OTOL1/ADCY8/KCTD17/NLRP1/ROM1/KCTD2/KCTD1/KCNC3/ARC/KCTD13/KCNA3
Homo sapiens	GO:0035176	social behavior	51	0.728851	2.26272	3.62855e-09	8.84609e-08	4.68383e-08	4402	tags=53%, list=11%, signal=47%	GRID1/EFR3B/DLG4/GAD1/CHRNB2/MAPK8IP2/NRXN3/GABRB3/DSCAM/SHANK1/BRINP1/NEGR1/PIANP/ATXN1/SEPTIN5/NLGN3/UCN/NLGN2/PTCHD1/NR2E1/SHANK3/GAREM2/CX3CR1/MECP2/BRINP3/CLN8/RPTOR
Homo sapiens	GO:0006887	exocytosis	120	0.59877	2.0067	3.63416e-09	8.84609e-08	4.68383e-08	4709	tags=40%, list=12%, signal=35%	RIMS1/STX1B/LGI3/UNC13A/RIMS2/SCRN1/SNAP25/RAB3A/STXBP1/CADPS/CPLX1/RAB3C/SCAMP5/KCNQ3/CPLX2/RAPGEF4/SRCIN1/BRSK2/UNC13C/STXBP5L/KCNB1/RIMS3/STX1A/SYT7/DOC2A/BAIAP3/STXBP5/ARHGAP44/RAB40AL/RIMS4/PAK1/SCAMP1/RAB40B/PIP5K1C/LIN7A/MICAL3/HAP1/RAB15/EXOC6B/CPLANE2/CADPS2/LIN7B/LLGL1/ITSN1/RAB27B/SYT10/LIN7C/RAB40C
Homo sapiens	GO:0099171	presynaptic modulation of chemical synaptic transmission	32	0.788765	2.2743	9.1312e-09	2.11929e-07	1.12212e-07	3839	tags=62%, list=10%, signal=56%	ADCY1/APBA2/GRIK2/PRKCB/PRKCG/NRN1/HTR2A/SYT12/DRD1/APBA1/YWHAH/GRM2/NRXN2/GLRA3/LAMP5/CHRNB3/GIT1/GRIN3A/BACE1/CHRNA6
Homo sapiens	GO:0060079	excitatory postsynaptic potential	64	0.678803	2.16114	1.12965e-08	2.50532e-07	1.32652e-07	4343	tags=45%, list=11%, signal=40%	PPP3CA/CHRNB2/MAPK8IP2/GRIK2/GRIN2B/SLC17A7/GRIN2A/GLRB/GRIN1/CELF4/ADORA1/MPP2/ATXN1/GLRA3/HTR3B/P2RX7/CDK5/SNCA/SEZ6/GRIK5/CHRNB3/CHRNA2/GRIN2C/CHRNA4/GRID2/MECP2/GLRA1/CHRNA6/GRIN2D
Homo sapiens	GO:0007626	locomotory behavior	94	0.626392	2.0558	1.29151e-08	2.80201e-07	1.48361e-07	5260	tags=45%, list=13%, signal=39%	CNTN1/ASTN1/OPRK1/APBA2/GNAO1/GRM5/WDR47/SNAP25/CHRNB2/PAK5/DRD1/APBA1/DSCAM/NEGR1/GRM1/FEZF2/GNG7/ABAT/SOBP/ABCA2/PDE1B/ELAVL4/RASD2/ROGDI/GIT1/ADCY8/GPR52/MYO15A/DDHD2/ZNF385A/HTR2C/PAK6/PPP1R1B/ALS2/PRKN/KLHL1/HPRT1/APP/GMFB/FIG4/LRRTM1/ZDHHC8
Homo sapiens	GO:0008542	visual learning	53	0.705216	2.19172	1.44571e-08	3.06983e-07	1.62542e-07	3414	tags=43%, list=9%, signal=40%	B3GAT1/NETO1/GRIN2A/DRD1/GRIN1/TAFA2/PIANP/ATXN1/NDRG4/PDE1B/ATP1A2/CDK5/ABCC8/BRAF/SYNGAP1/NF1/DEAF1/KMT2A/SLC7A11/DDHD2/PDE8B/MECP2/PPP1R1B
Homo sapiens	GO:0051968	positive regulation of synaptic transmission, glutamatergic	27	0.799279	2.24014	2.92632e-08	6.08432e-07	3.22152e-07	4343	tags=67%, list=11%, signal=59%	NRXN1/TNR/CACNG2/CACNG8/CACNG3/GRIN2B/GRIN2A/DRD1/GRIN1/NLGN1/CACNG7/IQSEC2/NLGN3/NLGN2/PTK2B/SHANK3/CACNG5/GRIN2D
Homo sapiens	GO:0001662	behavioral fear response	37	0.752738	2.23812	3.38285e-08	6.88996e-07	3.6481e-07	4245	tags=59%, list=11%, signal=53%	MAPK8IP2/GRIK2/KCTD16/NEUROD2/DRD1/BRINP1/GNG7/HTR1A/GABRA5/ATP1A2/SLITRK4/USP46/NR2E1/FBXL20/DEAF1/ASIC1/PDE8B/HTR2C/MECP2/ALS2/LARGE1/ASIC4
Homo sapiens	GO:0048167	regulation of synaptic plasticity	55	0.686244	2.14802	3.52814e-08	6.92094e-07	3.6645e-07	4469	tags=51%, list=11%, signal=45%	BRSK1/GRIA1/MAP1A/GRIN2B/GRIN2A/KCNQ3/JPH3/GRIN1/JPH4/YWHAH/CPEB3/ADGRB1/RASGRF1/IGSF11/RAPGEF2/BAIAP2/CDK5/VGF/BEST1/SIPA1L1/SYNGAP1/GRIN2C/GRIN3A/LZTS1/MECP2/LARGE1/GRIN2D/ITPKA
Homo sapiens	GO:0006814	sodium ion transport	141	0.557537	1.89537	5.66985e-08	1.06764e-06	5.65296e-07	4350	tags=30%, list=11%, signal=27%	NALCN/SCN2A/SLC6A15/SLC24A2/SLC9B2/SLC4A10/SLC6A17/SCN1A/HCN1/SLC8A2/SCN2B/SLC9A6/SLC4A8/SCN8A/SLC17A7/HCN2/ATP1B2/SCN4B/SLC24A4/KCNK9/SCN3A/ATP1A3/SLC8A3/FXYD7/SCN3B/SCN1B/TRPM2/ATP1A2/SLC23A2/SLC9A7/ASIC2/ASIC3/SLC38A3/SLC5A11/SLC4A7/ASIC1/SLC17A6/SCNN1D/ATP1B1/FXYD6/SLC13A5/ASIC4/SLC10A5
Homo sapiens	GO:0006836	neurotransmitter transport	44	0.711334	2.17219	6.244e-08	1.15398e-06	6.11011e-07	4040	tags=45%, list=10%, signal=41%	RIMS1/SLC6A15/SV2A/STX1B/SLC6A17/CPLX1/SYNJ1/SV2B/SLC17A7/CPLX2/RIMS3/STX1A/SLC6A1/SLC6A7/SLC32A1/RIMS4/SV2C/SLC17A6/SLC6A12/SLC6A11
Homo sapiens	GO:0051932	synaptic transmission, GABAergic	23	0.814319	2.1596	7.84778e-08	1.39859e-06	7.40524e-07	2084	tags=65%, list=5%, signal=62%	GABRB2/GABRG2/SLITRK3/GABRA2/GABRG3/GABRA1/GABRA3/HAPLN4/GABRG1/PRKCE/GABRA4/GABRA5/NLGN2/CLSTN3/GABRA6
Homo sapiens	GO:0035725	sodium ion transmembrane transport	121	0.571537	1.91479	8.82167e-08	1.54457e-06	8.17817e-07	6094	tags=38%, list=15%, signal=32%	NALCN/SCN2A/SLC6A15/SLC9B2/SLC4A10/SLC6A17/SCN1A/HCN1/SLC8A2/SCN2B/SLC4A8/SCN8A/SLC17A7/HCN2/SCN4B/KCNK9/SCN3A/SLC6A1/SLC8A3/SLC6A7/SCN3B/SCN1B/TRPM2/ATP1A2/P2RX7/ASIC2/ASIC3/SLC5A11/SLC4A7/ASIC1/WNK1/SLC17A6/SLC6A12/SHROOM2/SCNN1D/ATP1B1/SLC6A11/SLC13A5/ASIC4/SLC9A5/STK39/SLC6A9/CNGB1/SLC9A9/SLC13A3/TRPV3
Homo sapiens	GO:0099645	neurotransmitter receptor localization to postsynaptic specialization membrane	20	0.838534	2.1608	9.56287e-08	1.61758e-06	8.56479e-07	3709	tags=80%, list=9%, signal=73%	CACNG2/LHFPL4/DLG4/CACNG3/NETO1/NPTX1/C1QL3/CACNG7/C1QL2/LGI1/CNIH3/ERBB4/GIT1/DLG1/GPHN/VWC2
Homo sapiens	GO:0035235	ionotropic glutamate receptor signaling pathway	21	0.823471	2.14992	1.13503e-07	1.88794e-06	9.99624e-07	5174	tags=90%, list=13%, signal=79%	GRID1/CDK5R1/GRIA4/GRIA1/GRIA3/GRIK2/GRIN2B/GRIN2A/GRIN1/GRIK4/GRIK1/GRIK3/PTK2B/GRIK5/GRIN3A/GRID2/GRIN2D/APP/CPEB4
Homo sapiens	GO:0051966	regulation of synaptic transmission, glutamatergic	25	0.800755	2.1864	1.41121e-07	2.30884e-06	1.22248e-06	2208	tags=60%, list=6%, signal=57%	GRM3/FRRS1L/GRM5/MAPK8IP2/GRM7/SYT1/GRM1/GRM2/PLPPR4/GRM4/UCN/CDK5/GRM8/OPHN1/HOMER1
Homo sapiens	GO:0017157	regulation of exocytosis	23	0.807061	2.14036	1.83777e-07	2.91127e-06	1.54146e-06	4038	tags=70%, list=10%, signal=63%	LGI3/RIMS2/RAB3A/RAB3C/NSF/RAPGEF4/PCLO/STX1A/VAMP2/SEPTIN4/SEPTIN5/STXBP5/RAB26/HAP1/CPLANE2/RAB27B
Homo sapiens	GO:0016079	synaptic vesicle exocytosis	22	0.812196	2.14435	2.46097e-07	3.66574e-06	1.94094e-06	4169	tags=73%, list=11%, signal=65%	STX1B/SNAP25/RAB3A/CADPS/CPLX1/SYT1/CPLX2/UNC13C/STX1A/VAMP2/DOC2A/PPFIA3/P2RX7/BRAF/CADPS2/SYT10
Homo sapiens	GO:0048488	synaptic vesicle endocytosis	37	0.725368	2.15674	6.13934e-07	8.50981e-06	4.50577e-06	4453	tags=62%, list=11%, signal=55%	SGIP1/BTBD8/SNCB/PACSIN1/AMPH/SYNJ1/SH3GL2/AP3B2/VAMP2/NLGN3/SYNJ2/ATP8A1/SNCA/TBC1D24/OPHN1/AP3M2/STON2/BLTP1/EPS15L1/AP2B1/AP2A1/RAB27B/SNCG
Homo sapiens	GO:0150052	regulation of postsynapse assembly	42	0.702971	2.13384	6.48258e-07	8.86249e-06	4.69251e-06	5260	tags=55%, list=13%, signal=48%	DOCK4/SLC12A5/MAP1B/SYNDIG1/ELMO1/NRXN2/NCKIPSD/ASIC2/RTN4R/LRP4/NUMBL/NEURL1/PPP1R9B/MARK1/ARHGAP33/DOCK10/ASIC1/LZTS1/CARMIL3/HTR4/RTN4/CRMP1/ZDHHC8
Homo sapiens	GO:0006816	calcium ion transport	142	0.536872	1.82258	9.82138e-07	1.32456e-05	7.01328e-06	6242	tags=38%, list=16%, signal=32%	CACNB4/ATP2B2/TRPC5/CACNG2/SLC24A2/CACNG8/CACNG3/PPP3CA/CACNA1E/ATP2B3/CHRNB2/PRKCB/SLC8A2/GRIN2A/CACNA1B/CAMK2A/CALHM1/SLC24A4/CACNA1I/CACNG7/CACNA2D3/SLC8A3/TRPM2/CACNA1A/ITPR1/TRPM3/P2RX7/ATP2B1/TRPC1/CACNB2/ASIC1/GRIN3A/CACNA1G/CHRNA4/PKD2L1/CACNG5/PKD1/ITPR2/CACNB3/TRPV5/CATSPER2/RYR3/CACNA1D/TMEM165/TRPC3/PKD1L1/DNM1L/ORAI2/SARAF/CNGB1/CACNA1F/TRPC4/TRPV3/CACNA2D1
Homo sapiens	GO:0019228	neuronal action potential	27	0.763904	2.14099	1.33379e-06	1.76865e-05	9.36463e-06	1640	tags=48%, list=4%, signal=46%	SCN2A/GRIA1/KCNK4/GRIK2/SCN1A/HCN1/DRD1/KCNQ3/KCNA2/CACNA1I/KCNA1/KCND2/ANK3
Homo sapiens	GO:0000226	microtubule cytoskeleton organization	122	0.54609	1.83079	1.38231e-06	1.76865e-05	9.36463e-06	6551	tags=40%, list=17%, signal=34%	MAP2/MAP1A/WDR47/MAPT/TUBB4A/TTBK2/TTLL7/MAP1B/SIK3/CNTN2/NEFL/TTLL11/TRIM46/NEFH/MAP6D1/DCLK2/MAP1S/RHO/MAP6/KATNAL1/MARK1/MAP7D2/MAP7/TUBB2A/EML2/KIF2A/CLASP1/PAFAH1B1/PRKCZ/MARK4/IQCA1/CDC14B/DYNC1LI2/FIGN/TOGARAM1/TUBA4A/TUBB3/KIFBP/SPATA7/MAP7D1/TACC1/TTLL9/TTL/TBCEL/TUBA8/BBS1/SPAST/TOGARAM2/TUBB2B
Homo sapiens	GO:0007628	adult walking behavior	34	0.715989	2.08886	1.63291e-06	2.03706e-05	1.07858e-05	5888	tags=59%, list=15%, signal=50%	CACNB4/CEND1/SCN1A/AGTPBP1/DRD1/GLRB/SPTBN4/EPHA4/KCNJ10/CNTN2/OXR1/UCHL1/HIPK2/GLRA1/KLHL1/CLN8/ZIC1/ABHD12/EFNB3/NPC1
Homo sapiens	GO:0048812	neuron projection morphogenesis	62	0.624639	1.98182	1.91085e-06	2.27027e-05	1.20206e-05	5699	tags=45%, list=14%, signal=39%	GAS7/GPM6A/CNTNAP2/BRSK1/KIRREL3/PACSIN1/NYAP1/CNTNAP1/NYAP2/BRSK2/NEGR1/ATP9A/SHTN1/NEFL/EPB41L3/TNIK/PLXNA4/PAK1/SLIT1/MAP4K4/SRGAP2/TUNAR/MINK1/MAP2K1/UGT8/TAOK3/MYO16/DICER1
Homo sapiens	GO:0070588	calcium ion transmembrane transport	140	0.533284	1.8114	1.90088e-06	2.27027e-05	1.20206e-05	6242	tags=38%, list=16%, signal=32%	GPM6A/CACNB4/NALCN/ATP2B2/TRPC5/CACNG2/SLC24A2/CACNG8/CACNG3/CACNA1E/ATP2B3/SLC8A2/NCS1/FAIM2/CACNA1B/CALHM1/SLC24A4/CACNA1I/CACNG7/CACNA2D3/SLC8A3/OPRM1/TRPM2/CACNA1A/ITPR1/TRPM3/P2RX7/ATP2B1/TRPC1/CACNB2/ASIC1/GRIN3A/CACNA1G/PKD2L1/CACNG5/PKD1/ITPR2/CACNB3/TRPV5/CATSPER2/RYR3/CACNA1D/TMC2/TMEM165/TRPC3/PKD1L1/ORAI2/P2RX6/CNGB1/CACNA1F/TRPC4/TRPV3/CACNA2D1
Homo sapiens	GO:0007187	G protein-coupled receptor signaling pathway, coupled to cyclic nucleotide second messenger	28	0.749194	2.10716	2.39946e-06	2.81725e-05	1.49168e-05	7201	tags=79%, list=18%, signal=64%	CHRM1/HTR2A/HTR5A/HTR1E/HRH3/SSTR4/HTR1A/SSTR2/CHRM3/HTR1F/HTR6/HTR2C/HTR4/CHRM5/HTR1D/HTR1B/SSTR3/CHRM4/HRH1/HRH2/SSTR1/DRD4
Homo sapiens	GO:0061564	axon development	32	0.725343	2.09142	3.42136e-06	3.79391e-05	2.0088e-05	3278	tags=44%, list=8%, signal=40%	GPM6B/NMNAT2/NEUROD2/MAPK8IP3/CAMSAP2/PLP1/NEUROD6/NEFH/OLIG1/OLIG2/TBC1D24/MAP7D2/BHLHE22/ATOH7
Homo sapiens	GO:0099560	synaptic membrane adhesion	25	0.764047	2.08617	3.67088e-06	3.98211e-05	2.10845e-05	4877	tags=64%, list=12%, signal=56%	IL1RAPL1/LRRC4C/CDH10/LRRC4/ELFN2/LRFN5/LRRC4B/PTPRD/NTNG2/CDH9/PTPRS/SPARCL1/TENM4/EFNA5/PCDH17/LRFN3
Homo sapiens	GO:0007608	sensory perception of smell	447	0.424718	1.48683	3.97491e-06	4.26555e-05	2.25852e-05	7936	tags=27%, list=20%, signal=22%	SLC24A4/OR2L13/OR14I1/OR2L3/OR2AK2/OR2M2/OR2M4/OR2L2/OR2L5/OR2L8/OR2M3/PDE4A/GNAL/OR1F1/OR6A2/OR2T6/OR1F2P/OR2AG2/OR2M5/OR2T7/OR2D2/OR13C4/OR13C3/OR3A2/OR2C1/OR9A2/OR2T11/OR14C36/OR13C2/UBR3/OR2T1/OR13C9/OR56A4/OR2T4/OR8S1/OR2T27/OR2AG1/OR2T10/OR2G6/OR2AJ1/OR4F16/OR51Q1/OR2T33/OR52E1/OR2T8/OR9Q2/OR13C5/OR52L1/OR51J1/SYT10/OR52J3/OR52B2/OR9A4/OR1B1/OR10V1/OR51M1/OR51B6/OR56A1/OR1E2/OR2T2/OR5B12/OR…
Homo sapiens	GO:0008306	associative learning	37	0.702497	2.08874	4.23064e-06	4.49168e-05	2.37826e-05	6098	tags=68%, list=15%, signal=57%	BRSK1/TNR/MAP1A/SNAP25/CHRNB2/NEUROD2/NRGN/DRD1/SHANK1/SLC6A1/SPECC1/GABRA5/DRD5/UCN/CDK5/CLSTN2/ASIC1/TSC1/MECP2/CLN8/APP/NPTX2/RAPGEF3/RELN/TAC1
Homo sapiens	GO:0001764	neuron migration	122	0.534176	1.79084	4.78107e-06	4.97032e-05	2.63168e-05	6986	tags=40%, list=18%, signal=33%	CHL1/ASTN1/CDK5R1/SPOCK1/KIRREL3/CDKL5/ADGRL3/KIAA0319/NTRK2/DRD1/NTRK3/CDK5R2/FBXO41/VAX1/CCK/SEPTIN4/CNTN2/ABI2/RAPGEF2/TRIM46/CDK5/PTK2B/DCC/ASTN2/SATB2/PAX6/MARK1/ACAP3/TUBB2A/LRP12/APBB2/PAFAH1B1/TYRO3/LARGE1/FYN/SDCCAG8/POMGNT2/DCX/NAV1/RELN/BBS1/MEF2C/TUBB2B/PEX5/FBXO45/MDGA1/CRKL/DISC1/DRGX
Homo sapiens	GO:0021766	hippocampus development	73	0.590067	1.90692	8.99021e-06	8.7109e-05	4.61225e-05	6667	tags=49%, list=17%, signal=41%	EPHA5/CDK5R1/FEZ1/KIRREL3/DRD1/CDK5R2/HTR5A/FBXO41/KCNA1/SLC32A1/NEFL/CDK5/SEMA6B/DCLK2/PTPRS/PPP1R9B/ZEB2/NF2/DLX1/EZH1/TSC1/ALK/PAFAH1B1/LRP8/BBS2/PHLPP2/ATG16L1/ZIC1/BCAN/SRD5A1/ZIC3/RELN/BBS1/DLX2/NCOA1/CRKL
Homo sapiens	GO:0035556	intracellular signal transduction	360	0.433492	1.50663	8.97957e-06	8.7109e-05	4.61225e-05	5316	tags=29%, list=13%, signal=25%	PAK3/ADCY1/NIM1K/RGS7/SHC3/ARHGEF4/AKT3/FMN2/PAK5/PRKCB/DGKI/SRPK2/PRKCG/PLCB1/LRRC8B/RAPGEF4/NRG3/MAST3/DGKB/CAMKK1/GUCY1A2/ADCY2/DCLK1/PRKCE/MAST1/RASGRF1/PRNP/PREX2/MCF2L/PHLPP1/PRKCA/SIK3/NLK/GPR155/DGKZ/RGS11/RGS6/TIAM2/RPS6KA5/KALRN/MAPK11/MAPK4/RAB40AL/DGKE/DCLK2/STK32C/PAK1/TIAM1/DGKG/ABR/ADCY8/SHC4/PREX1/MARK1/RAB40B/WNK3/ARHGEF7/RASAL1/WSB2/MAP3K12/CAMK4/MAPK1/MCF2/MYO9A/LRRC63/GUCY1B1/…
Homo sapiens	GO:0050911	detection of chemical stimulus involved in sensory perception of smell	420	0.425361	1.48728	8.82269e-06	8.7109e-05	4.61225e-05	7734	tags=25%, list=20%, signal=21%	SLC24A4/OR2L13/OR14I1/OR2L3/OR2AK2/OR2M2/OR2M4/OR2L2/OR2L5/OR2L8/OR2M3/OR1F1/OR6A2/OR2T6/OR1F2P/OR2AG2/OR2M5/OR2T7/OR2D2/OR13C4/OR13C3/OR3A2/OR2C1/OR9A2/OR2T11/OR14C36/OR13C2/OR2T1/OR13C9/OR56A4/OR2T4/OR8S1/OR2T27/OR2AG1/OR2T10/OR2G6/OR2AJ1/OR4F16/OR51Q1/OR2T33/OR52E1/OR2T8/OR9Q2/OR13C5/OR52L1/OR51J1/OR52J3/OR52B2/OR9A4/OR1B1/OR10V1/OR51M1/OR51B6/OR56A1/OR1E2/OR2T2/OR5B12/OR7A5/OR2W3/OR2K2/OR2T5/…
Homo sapiens	GO:0019226	transmission of nerve impulse	25	0.748451	2.04358	1.07763e-05	0.00010146	5.37212e-05	3790	tags=52%, list=10%, signal=47%	EFR3B/CACNG2/CACNG8/CACNG3/DRD1/SPTBN4/CACNG7/DRD5/MAG/GSG1L/PAFAH1B1/CACNG5/CHRM5
Homo sapiens	GO:0010976	positive regulation of neuron projection development	82	0.569784	1.85354	1.22761e-05	0.00011344	6.00644e-05	5480	tags=43%, list=14%, signal=37%	CNTN1/LRRC7/ATP8A2/FEZ1/MAGI2/RIT2/NTRK2/NTRK3/ATP1B2/NEGR1/ENC1/CAMK2B/SCN1B/AMIGO1/CAMK1D/NDRG4/PPP2R5B/NCKIPSD/RAPGEF2/PLPPR5/TENM3/BAIAP2/SERPINI1/CX3CL1/KAT2B/ARHGAP35/KIDINS220/AP2A1/KATNB1/TMEM30A/FYN/FIG4/SHOC2/NPTN/RGMA
Homo sapiens	GO:0050770	regulation of axonogenesis	20	0.776806	2.00173	1.47976e-05	0.000135487	7.17375e-05	4184	tags=65%, list=11%, signal=58%	PAK3/LRRC4C/BRSK1/CHN1/BRSK2/POU3F2/EPHA4/PAK1/SIPA1L1/WNT7A/RUFY3/ARHGAP35/GSK3B
Homo sapiens	GO:0050909	sensory perception of taste	40	0.662714	1.99177	1.52221e-05	0.000138106	7.31243e-05	5452	tags=45%, list=14%, signal=39%	CALHM1/WNT10B/GNG13/TAS2R3/TAS2R9/TAS2R8/TAS2R7/TAS2R13/TAS2R19/TAS2R31/TAS2R50/TAS2R4/TAS2R10/GNB1/TAS2R20/TAS2R46/TAS2R14/TAS2R30
Homo sapiens	GO:0010975	regulation of neuron projection development	35	0.684014	2.00521	1.5672e-05	0.000140907	7.46073e-05	4184	tags=51%, list=11%, signal=46%	IL1RAPL1/NRCAM/BRSK1/ZNF365/SNAP25/NCS1/BRSK2/TBR1/CCDC88A/NTNG2/CAMK2G/CAMK1D/SLC39A12/MARK1/ACAP3/GRID2/KLK6/GSK3B
Homo sapiens	GO:0007411	axon guidance	170	0.488839	1.66678	1.9007e-05	0.000166395	8.81026e-05	5632	tags=34%, list=14%, signal=29%	CNTN1/EPHA5/CHL1/NRCAM/KIF5C/CDK5R1/CDK5R2/DSCAM/B4GAT1/VAX1/NFASC/KIF5A/DSCAML1/MYCBP2/EPHA4/CRPPA/SCN1B/EPHA6/CNTN2/SEMA4F/GAP43/EPHB6/CYFIP2/KALRN/KIFC2/SEMA6B/SEMA4D/KIAA1755/DCC/PLXNA4/PAX6/SLIT1/UNC5D/EFNA5/CDH4/ULK2/LHX2/APBB2/ARHGAP35/ARHGEF25/TRIO/CNTN6/NECTIN1/WNT3/SEMA7A/CNTN4/EPHA10/TUBB3/UNC5C/EVL/USP33/ROBO2/SEMA3E/CNTN5/NPTN/SEMA6D/EFNB3/EFNA3
Homo sapiens	GO:0042220	response to cocaine	33	0.695531	2.01191	1.92244e-05	0.000166834	8.83352e-05	3135	tags=36%, list=8%, signal=34%	OPRK1/GRIA1/CHRNB2/HTR2A/DRD1/RGS4/GRM2/ABAT/DRD5/CDK5/SNCA/MYRF
Homo sapiens	GO:0048813	dendrite morphogenesis	37	0.680138	2.02226	2.21662e-05	0.000187474	9.92636e-05	5058	tags=51%, list=13%, signal=45%	SLITRK5/PPP3CA/MAPK8IP2/CTNNA2/DSCAM/CELSR2/PREX2/ELAVL4/CDK5/LRP4/MAP6/RERE/BTBD3/LRP8/KIDINS220/MINK1/HPRT1/FYN/SLC11A2
Homo sapiens	GO:0007611	learning or memory	62	0.594903	1.88747	2.32679e-05	0.000195137	0.000103321	5058	tags=39%, list=13%, signal=34%	TMOD2/GRM5/POMK/GRIN2B/SLC8A2/PRKCG/PRKAR1B/GRIN2A/AFF2/KCNAB1/SLC8A3/PRNP/PRRT1/PRKCA/GPRASP3/S100B/UCN/THRA/PTPRZ1/ZNF385A/PAFAH1B1/APP/GPI/SLC11A2
Homo sapiens	GO:0006821	chloride transport	73	0.576111	1.86182	2.64087e-05	0.000217817	0.00011533	3644	tags=34%, list=9%, signal=31%	GABRD/SLC12A5/CLCN4/GABRB2/SLC17A7/GABRG2/GABRB3/GLRB/GABRA2/GABRG3/GABRA1/GABRB1/GABRA3/GABRG1/GLRA3/GABRA4/GABRA5/TTYH1/BEST1/CLCN6/GABRA6/TTYH2/SLC17A6/PACC1/GLRA1
Homo sapiens	GO:0021549	cerebellum development	55	0.613644	1.92077	3.47087e-05	0.000275563	0.000145905	6348	tags=45%, list=16%, signal=38%	CNTN1/CDK5R1/CEND1/AGTPBP1/FAIM2/GABRB3/CDK5R2/TTBK2/KCNC1/PIANP/ABAT/NLGN4X/CDK5/PTPRS/PAK1/RERE/LPAR1/HAP1/MECP2/RPGRIP1L/TTC21B/MYO16/NCOR2/PTBP2/NCOA1
Homo sapiens	GO:0007601	visual perception	169	0.485206	1.65407	3.47906e-05	0.000275563	0.000145905	7173	tags=30%, list=18%, signal=24%	RIMS1/SLC4A10/CHRNB2/CABP1/GLRB/KCNK9/RORB/GPR179/KCNJ10/CRB1/NR2E1/RHO/BEST1/ADGRV1/PAX6/PRCD/CACNB2/ARL6/BBS7/NDP/SLC38A8/ROM1/CRB2/RRH/LRIT3/CHM/BBS2/GLRA1/RLBP1/BBS5/OPN4/CLN8/BBS9/GUCA1B/GJD2/SLC45A2/RGR/VSX1/SPATA7/OPA1/CNGB1/CACNA1F/BBS1/LCTL/ZIC2/CPLX3/PDE6H/PPEF2/CNGA3/PRPH2
Homo sapiens	GO:0007218	neuropeptide signaling pathway	94	0.551009	1.8084	3.67067e-05	0.000288451	0.000152729	7647	tags=44%, list=19%, signal=35%	OPRK1/MCHR2/OPRL1/SCG5/NTSR2/OPRM1/OPRD1/SSTR4/GPR149/SSTR2/UCN/NPBWR2/PCSK1N/PROKR2/GPR83/MCHR1/PRLHR/GALR1/PDYN/NPFFR1/ADCYAP1/HCRTR2/NPB/TYRO3/KISS1R/CARTPT/GALR3/CCKBR/SSTR3/NPY5R/NPY1R/NPY/TAC1/NMBR/SSTR1/TENM1/TAC3/PTH2/NPY2R/PNOC/GPR139
Homo sapiens	GO:0016358	dendrite development	41	0.65078	1.96824	3.71206e-05	0.000289425	0.000153245	6667	tags=56%, list=17%, signal=47%	PAK3/MAP1A/MAP1B/FAT3/FEZF2/GPR37/BAIAP2/MAP1S/FLRT1/TBC1D24/SYNGAP1/PPP1R9B/MCF2/GRIN3A/NDP/MECP2/KLHL1/SS18L1/APP/RELN/BBS1/STRN/CRKL
Homo sapiens	GO:0007602	phototransduction	25	0.727761	1.98709	4.20439e-05	0.00032527	0.000172224	5673	tags=40%, list=14%, signal=34%	SLC24A2/SLC24A4/RHO/ASIC2/GPR52/RRH/OPN4/GUCA1B/RGR/CNGB1
Homo sapiens	GO:0015813	L-glutamate transmembrane transport	22	0.74732	1.97307	4.63716e-05	0.000353274	0.000187051	3774	tags=50%, list=10%, signal=45%	SLC17A7/SLC1A2/SLC25A22/SLC1A3/SLC25A18/TTYH1/SLC1A4/SLC25A12/TTYH2/SLC17A6/SLC38A6
Homo sapiens	GO:0022038	corpus callosum development	20	0.756254	1.94877	5.11814e-05	0.000384053	0.000203348	4664	tags=65%, list=12%, signal=57%	WDR47/KCNC1/KCNA2/WDR37/RTN4RL1/CDK5/HERC1/PTPRS/RTN4R/LPAR1/RTN4RL2/ATG16L1/RPGRIP1L
Homo sapiens	GO:0019233	sensory perception of pain	37	0.663752	1.97354	5.74745e-05	0.000421761	0.000223314	3353	tags=41%, list=8%, signal=37%	OPRK1/KCNK4/CHRNB2/POMK/GRIN2A/OPRL1/KCNA2/GRM1/OPRM1/KCND2/P2RX7/NLGN2/CDK5/CHRNA4/MECP2
Homo sapiens	GO:0007018	microtubule-based movement	82	0.550266	1.79005	6.19111e-05	0.000447734	0.000237066	5803	tags=35%, list=15%, signal=30%	KIF5C/KIF3A/KIF3C/KIF1A/DYNC1I1/KIF5A/KLC2/KLC1/KIFAP3/KIF21A/KIFC2/KIF6/DYNC1H1/KIF1B/KIF21B/DNAH6/DNAH7/KIF2A/DNAH9/KIF17/KIF19/DYNC1LI2/DNHD1/DNAH17/DYNLT3/DYNLT5/KIF3B/DYNC2H1/DNAH1
Homo sapiens	GO:0001580	detection of chemical stimulus involved in sensory perception of bitter taste	28	0.70143	1.97282	6.50189e-05	0.000463492	0.00024541	6405	tags=54%, list=16%, signal=45%	RTP1/TAS2R3/TAS2R9/TAS2R8/RTP5/TAS2R7/TAS2R13/TAS2R31/TAS2R50/TAS2R4/TAS2R20/TAS2R46/TAS2R14/TAS2R30/TAS2R1
Homo sapiens	GO:0008104	protein localization	140	0.492512	1.67291	8.09897e-05	0.000569209	0.000301385	4074	tags=26%, list=10%, signal=24%	NRCAM/CACNG3/TTBK2/ELMOD1/AKAP11/NBEA/SEPTIN8/SPTBN4/YWHAH/SEPTIN3/YWHAG/PRRT1/SEPTIN4/ANK2/SEPTIN5/CRB1/KIFAP3/OTOGL/TESPA1/AHI1/PALM/STRC/LRP4/MOSMO/BBS7/NDP/GRID2/ULK2/DLG1/LRIT3/MECP2/CPLANE2/ALS2/BBS2/AKAP10/TP53INP2/LARGE1
Homo sapiens	GO:0008344	adult locomotory behavior	52	0.612901	1.90582	8.43953e-05	0.000584906	0.000309696	4769	tags=42%, list=12%, signal=37%	CHL1/WDR47/PREX2/ATXN1/OPRD1/CNP/ATP1A2/INPP5F/BTBD9/SNCA/SEZ6/LGI4/HIPK2/TSC1/PAFAH1B1/MECP2/PRKN/CLN8/GRIN2D/SNCG/FGF12/APP
Homo sapiens	GO:0009416	response to light stimulus	25	0.714888	1.95194	8.59986e-05	0.000587853	0.000311257	4653	tags=44%, list=12%, signal=39%	SLC4A10/MAPK10/SLC1A2/SLC1A3/RHO/KMT2A/MYO15A/LRIT3/CRY2/LARGE1/ELK1
Homo sapiens	GO:0050772	positive regulation of axonogenesis	25	0.714709	1.95145	8.59986e-05	0.000587853	0.000311257	4324	tags=52%, list=11%, signal=46%	NTRK2/AMIGO1/NEFL/PLXNB3/TIAM2/SEMA4D/BRAF/TIAM1/MAP6/METRN/ZEB2/NIN/MAP2K1
Homo sapiens	GO:0030534	adult behavior	28	0.692838	1.94865	0.000119128	0.000787351	0.000416887	4973	tags=54%, list=13%, signal=47%	SLITRK1/SLITRK5/NRXN3/GABRG2/SPTBN4/SLC1A2/SEPTIN5/SPTBN2/ZFHX2/SLC7A11/RNF180/ALK/BBS2/PCDH17/MAFG
Homo sapiens	GO:0098703	calcium ion import across plasma membrane	26	0.71067	1.96303	0.000122095	0.000801649	0.000424457	6242	tags=58%, list=16%, signal=49%	CACNA1E/SLC8A2/CACNA1B/SLC24A4/CACNA1I/NALF1/SLC8A3/TRPM2/CACNA1A/CACNA1G/TRPV5/CACNA1D/CACNA1F/TRPV3/CACNA2D1
Homo sapiens	GO:1902476	chloride transmembrane transport	104	0.514595	1.70548	0.000126622	0.000825942	0.00043732	3644	tags=29%, list=9%, signal=26%	ANO4/GABRD/SLC12A5/CLCN4/GABRB2/SLC17A7/GABRG2/GABRB3/GLRB/GABRA2/GABRG3/GABRA1/GABRB1/GABRA3/GABRG1/ANO3/GLRA3/GABRA4/GABRA5/KCNK1/TTYH1/BEST1/CLCN6/GABRA6/SLC1A4/TTYH2/ANO8/SLC17A6/PACC1/GLRA1
Homo sapiens	GO:0071277	cellular response to calcium ion	48	0.60701	1.86766	0.000142681	0.000918679	0.000486422	2933	tags=33%, list=7%, signal=31%	NRXN1/ADCY1/CPNE6/NEUROD2/SYT1/KCNQ3/KCNB1/NLGN1/CPNE9/CPNE5/CPNE4/ADGRV1/ADCY8/RASAL1/SLC25A23/CPNE7
Homo sapiens	GO:0030517	negative regulation of axon extension	20	0.738972	1.90424	0.000143701	0.000919317	0.00048676	2194	tags=55%, list=6%, signal=52%	MAP2/TNR/SEMA4F/MAG/TRIM46/DIP2B/CDK5/PTPRS/RTN4R/BCL11A/CDKL3
Homo sapiens	GO:0021987	cerebral cortex development	75	0.555331	1.79881	0.000146706	0.000928807	0.000491784	6667	tags=40%, list=17%, signal=33%	GRIA1/WDR47/PLCB1/NTRK2/TBR1/FOXG1/KCNA2/NEFL/PHACTR1/CDK5/NR2E1/PTPRS/PAX6/PPP1R9B/NF1/TUBB2A/TSC1/LHX2/BTBD3/PAFAH1B1/LRP8/BBS2/SRD5A1/TACC1/EMX1/RELN/BBS1/NCOA1/TUBB2B/CRKL
Homo sapiens	GO:0000381	regulation of alternative mRNA splicing, via spliceosome	39	0.636403	1.90149	0.000203712	0.00122147	0.000646742	2297	tags=33%, list=6%, signal=31%	NOVA2/CELF4/KHDRBS2/SRRM4/CELF5/RBFOX1/NOVA1/RBFOX3/RBM11/CELF6/CELF2/KHDRBS3/CELF3
Homo sapiens	GO:0099072	regulation of postsynaptic membrane neurotransmitter receptor levels	30	0.671502	1.91202	0.00021828	0.00129669	0.000686571	3762	tags=50%, list=9%, signal=45%	GRID1/DLG2/FRRS1L/CACNG2/DLG4/AGAP3/CPT1C/NSG2/SNX27/GRID2/DLG1/GRID2IP/PORCN/ALS2/PRKN
Homo sapiens	GO:0007274	neuromuscular synaptic transmission	28	0.674495	1.89706	0.000335406	0.00193488	0.00102448	4074	tags=43%, list=10%, signal=38%	RAB3A/STXBP1/CHRM1/RIMBP2/KIF1B/TSPOAP1/CHRNB3/CHRNA2/CHRNA4/EGR3/CHRNA6/LARGE1
Homo sapiens	GO:0072583	clathrin-dependent endocytosis	24	0.691499	1.85265	0.000351125	0.00200242	0.00106024	3906	tags=46%, list=10%, signal=41%	DNAJC6/GAS7/SGIP1/SLC9B2/SNAP91/MAGI2/FCHO1/INPP5F/STON2/AP2B1/AP2A1
Homo sapiens	GO:0051056	regulation of small GTPase mediated signal transduction	40	0.613722	1.84452	0.000384672	0.00214471	0.00113558	5295	tags=48%, list=13%, signal=41%	CHN1/ARHGEF4/PREX2/MCF2L/TIAM2/RALGAPA1/GARNL3/ARHGAP22/RAP1GAP2/TIAM1/SIPA1L1/RAP1GAP/PREX1/MCF2/MYO9A/CHN2/ARHGEF12/ARHGEF11/AMOT
Homo sapiens	GO:0019722	calcium-mediated signaling	83	0.513148	1.67305	0.000406741	0.00224269	0.00118746	4769	tags=30%, list=12%, signal=27%	PPP3CA/GRIA1/HPCA/GRIA3/GRIK2/GRIN2B/GRIN2A/GRIN1/KSR2/NCALD/GRIK1/TRPM2/GRIK3/ITPR1/SAMD14/PPP1R9A/PPP1R9B/CX3CR1/FKBP1B/RCAN2/P2RY12/ITPR2/RYR3/GRIN2D/APP
Homo sapiens	GO:0021953	central nervous system neuron differentiation	44	0.614531	1.87658	0.00041639	0.00228328	0.00120895	4324	tags=36%, list=11%, signal=32%	BRSK1/BRINP2/SPOCK1/BRSK2/FOXG1/POU3F2/BRINP1/FEZF2/CNTN2/NR2E1/OLIG2/NKX2-2/HES5/BMPR1B/BRINP3/MAP2K1
Homo sapiens	GO:0022008	neurogenesis	92	0.504836	1.65588	0.000498912	0.00266264	0.00140981	6683	tags=33%, list=17%, signal=27%	VXN/NAV3/SPOCK1/GRIN2A/FOXG1/FGF14/BRINP1/PRDM8/DAGLA/FGF1/TTYH1/FGF17/FGF5/PRDM12/LPAR1/FGF2/HAP1/DBNDD2/LHX2/BTBD3/DAGLB/FGF22/FGF12/NFIA/NTN5/NAV1/NPC1/NAV2/EPHB1/BTBD2
Homo sapiens	GO:1905606	regulation of presynapse assembly	20	0.715533	1.84384	0.000561462	0.00294915	0.00156152	3128	tags=50%, list=8%, signal=46%	NTRK3/LRFN5/SLITRK3/LRRC4B/NTNG2/IGSF11/NLGN2/SNCA/CLSTN3/GRID2
Homo sapiens	GO:0045773	positive regulation of axon extension	27	0.670039	1.87791	0.000643065	0.00332528	0.00176067	4078	tags=48%, list=10%, signal=43%	TRPC5/CDKL5/MAP1B/LIMK1/L1CAM/SHTN1/ISLR2/GDI1/PAK1/CDH4/RUFY3/PAFAH1B1/SEMA7A
Homo sapiens	GO:0007271	synaptic transmission, cholinergic	20	0.709479	1.82824	0.000720441	0.00363131	0.00192271	3839	tags=40%, list=10%, signal=36%	CHRNB2/LYNX1/CHRM3/RIC3/CHRNB3/CHRNA2/CHRNA4/CHRNA6
Homo sapiens	GO:0007200	phospholipase C-activating G protein-coupled receptor signaling pathway	79	0.515633	1.67193	0.000754717	0.0037473	0.00198412	3780	tags=29%, list=10%, signal=26%	OPRK1/DGKI/PRKCG/PLCB1/OPRL1/DGKB/GRM1/NTSR2/OPRM1/OPRD1/GNG13/DGKZ/ITPR1/DGKE/GPR83/DGKG/ADRA1B/CX3CR1/HCRTR2/HTR2C/DGKH/GNB1/P2RY12
Homo sapiens	GO:0007417	central nervous system development	83	0.501823	1.63612	0.000807468	0.00398937	0.00211229	8634	tags=49%, list=22%, signal=39%	NRCAM/ARNT2/DSCAM/VAX1/APLP1/HAPLN4/DSCAML1/GABRA4/HAPLN2/AHI1/DRP2/ZEB2/CYP26C1/NCAN/GSX2/SZT2/ZBTB16/ZIC1/BCAN/APP/SPTBN1/MSI2/ZIC4/EMX1/ZIC3/RELN/CYP26A1/DHX30/ZIC2/SOX9/SOX6/ZIC5/VPS13B/FKRP/GSX1/MTF1/NOG/STK4/ZEB1/MSI1/LIG4
Homo sapiens	GO:0050905	neuromuscular process	37	0.613461	1.82401	0.000826899	0.00406525	0.00215247	4683	tags=43%, list=12%, signal=38%	POMK/AGTPBP1/CNTNAP1/GLRB/SPTBN4/MYCBP2/LONRF2/KCNA1/UCHL1/ABCC8/ROGDI/AARS1/MECP2/GLRA1/LARGE1/FGF12
Homo sapiens	GO:0043524	negative regulation of neuron apoptotic process	133	0.469797	1.58877	0.000930157	0.00451345	0.00238978	5458	tags=29%, list=14%, signal=25%	CHL1/PCDHGC5/SNCB/AGAP2/GRIK2/STXBP1/PRKCG/FAIM2/NTRK2/MT3/EPHA4/LONRF2/OXR1/GPRASP3/DNAJC5/MAG/UCN/SNCA/PTK2B/BRAF/SYNGAP1/NRBP2/HIPK2/CLU/AARS1/PTPRZ1/TFAP2D/DLX1/PCDHGC4/PINK1/MECP2/TYRO3/PRKN/CLN8/SLC25A27/FYN/CPEB4/PCDHGC3/AMBRA1
Homo sapiens	GO:0014003	oligodendrocyte development	23	0.688103	1.82488	0.000936925	0.00451716	0.00239174	3135	tags=48%, list=8%, signal=44%	TPPP/PRDM8/WASF3/KCNJ10/ZNF488/OLIG1/NKX2-2/LPAR1/SOX10/HES5/MYRF
Homo sapiens	GO:0007193	adenylate cyclase-inhibiting G protein-coupled receptor signaling pathway	33	0.628714	1.81863	0.000948612	0.00453787	0.00240271	4769	tags=36%, list=12%, signal=32%	GPR37L1/ADORA1/GNAZ/GABBR1/OPRD1/GPR37/SSTR2/PALM/LPAR1/GPR176/CORT/APP
Homo sapiens	GO:0072659	protein localization to plasma membrane	104	0.490116	1.62435	0.00104764	0.00484049	0.00256294	4074	tags=28%, list=10%, signal=25%	MYO5A/GPR158/EFR3B/PACSIN1/YPEL4/DPP10/KCNIP4/KCNB1/ZDHHC22/SPTBN4/KCNB2/DPP6/HYCC2/EHD3/ANK2/TTC7B/EPB41L3/KCNIP3/ANK3/BAG4/PALM/CACNB2/EFR3A/MAP7/PACS2/PRKCZ/C2CD5/CACNB3/LARGE1
Homo sapiens	GO:0021591	ventricular system development	20	0.701675	1.80813	0.00115397	0.00525874	0.0027844	6357	tags=55%, list=16%, signal=46%	CELSR2/RAPGEF2/HYDIN/SLC7A11/MECP2/TTC21B/NME5/SEMA6D/MBOAT7/BBS1/MNAT1
Homo sapiens	GO:0050885	neuromuscular process controlling balance	52	0.569445	1.77069	0.00116368	0.00527888	0.00279506	4916	tags=38%, list=12%, signal=34%	NRXN1/TNR/DLG4/CNTNAP1/JPH3/SHANK1/JPH4/SLC1A3/NEFL/NLGN2/HERC1/GRIN2C/SHANK3/NKX6-2/AARS1/PDE8B/PAFAH1B1/CLN8/BCR/IGLON5
Homo sapiens	GO:0003333	amino acid transmembrane transport	29	0.634415	1.79444	0.00123551	0.00550464	0.0029146	4902	tags=41%, list=12%, signal=36%	SLC6A15/SLC7A14/SLC6A1/SLC32A1/SLC38A3/SLC38A8/SLC7A11/SLC36A4/SLC6A12/SLC38A6/SLC6A11/SLC7A5
Homo sapiens	GO:0050890	cognition	22	0.684153	1.80629	0.0012445	0.00552004	0.00292275	2999	tags=45%, list=8%, signal=42%	CHL1/GPR158/SLC8A2/CHRM1/ADORA1/FAM107A/MGAT3/PTCHD1/KMT2A/GAREM2
Homo sapiens	GO:0095500	acetylcholine receptor signaling pathway	30	0.636067	1.81112	0.00132625	0.00580527	0.00307378	6778	tags=47%, list=17%, signal=39%	CHRNB2/CHRM1/LY6H/LYNX1/CHRM3/CHRNB3/CHRNA2/CHRNA4/CHRM5/CHRNA6/LARGE1/CHRM4/CRKL/ACHE
Homo sapiens	GO:0030073	insulin secretion	36	0.614211	1.81822	0.00135457	0.00587767	0.00311211	3605	tags=36%, list=9%, signal=33%	RIMS2/RAB3A/CPLX1/RAPGEF4/PCLO/PTPRN/STX1A/PRKCE/MC4R/VGF/ILDR2/ADCYAP1/FKBP1B
Homo sapiens	GO:0001975	response to amphetamine	31	0.632588	1.81429	0.00140759	0.00606695	0.00321233	4646	tags=39%, list=12%, signal=34%	GRIN2A/DRD1/RGS4/PDE1B/DRD5/CALM3/GNAL/PPP1R9B/RGS17/ASIC1/PPP1R1B/HPRT1
Homo sapiens	GO:0042552	myelination	64	0.543305	1.72975	0.00142303	0.00609319	0.00322622	5448	tags=36%, list=14%, signal=31%	CNTN1/SCN2A/CNTNAP1/SCN8A/NFASC/SLC8A3/AMIGO1/PLP1/MAG/MBP/OLIG2/LGI4/QKI/LPAR1/SELENOI/MAPK1/TSC1/BCAS1/LARGE1/MAP2K1/FIG4/POU3F1/PLLP
Homo sapiens	GO:0035094	response to nicotine	37	0.601758	1.78921	0.00143889	0.00611067	0.00323548	3839	tags=32%, list=10%, signal=29%	OPRK1/GABBR1/OPRD1/ABAT/ATP1A2/KCNK1/CHRNB3/CHRNA2/PPP1R9B/MAPK1/CHRNA4/CHRNA6
Homo sapiens	GO:0007189	adenylate cyclase-activating G protein-coupled receptor signaling pathway	134	0.469073	1.58799	0.00148447	0.00627756	0.00332384	3114	tags=22%, list=8%, signal=21%	ADGRB3/ADCY1/ADGRB2/RIT2/ADGRL3/GPR12/PRKAR1B/DRD1/RAPGEF4/HTR5A/MAS1/CRHR1/ADCY2/ADGRB1/RXFP1/ADGRL1/GPR26/GPR62/DRD5/MC4R/CNR1/GNAL/ADCY8/GNAQ/S1PR5/LPAR1/GALR1/MC3R/ADCYAP1/GHRHR
Homo sapiens	GO:0030182	neuron differentiation	206	0.424714	1.45546	0.00149832	0.0063094	0.0033407	5893	tags=26%, list=15%, signal=22%	IL1RAPL1/CDK5R1/VXN/BRSK1/TRPC5/CEND1/NAP1L2/NTRK2/KCNQ3/FZD3/MYT1L/BRSK2/TBR1/POU3F2/VAX1/RTN1/SNPH/WNT10B/RTN3/RNF112/FEZF2/PTPRD/BAIAP2/CDK5/INSM2/ERBB4/OLIG2/NKX2-2/PAX6/NRBP2/WNT7A/SOX2/HIPK2/ACSL3/NDP/HERC2/HES5/PIN1/LHX2/MECP2/SOX21/WNT3/MAP2K1/LHX6/WNT8A/DPYSL5/TUBB3/TRAPPC9/RTN4/DYNC2H1/EMX1/ZIC3/HIPK1/DDX6
Homo sapiens	GO:0010842	retina layer formation	23	0.676064	1.79295	0.00168089	0.00698972	0.00370092	4074	tags=43%, list=10%, signal=39%	ATP8A2/DSCAM/FAT3/CRB1/AHI1/ARL6/HIPK2/MEGF11/NDP/LARGE1
Homo sapiens	GO:0031122	cytoplasmic microtubule organization	34	0.594157	1.73342	0.0017792	0.00727721	0.00385314	7322	tags=53%, list=18%, signal=43%	CCDC88A/CLIP3/CLIP2/SLAIN1/TUBG2/CEP126/STMN3/CAMSAP2/DYNC1H1/HOOK3/CLIP4/TBCB/CCDC13/IFT172/CRIPT/DVL1/CLIP1/TUBGCP5
Homo sapiens	GO:1990138	neuron projection extension	28	0.638838	1.79677	0.0018026	0.0073224	0.00387706	5693	tags=39%, list=14%, signal=34%	SLITRK1/NRN1/SLC39A12/S100B/TSC22D4/FLRT1/GAREM2/PAK6/PRKCZ/PLXNA1/EMX1
Homo sapiens	GO:0045666	positive regulation of neuron differentiation	72	0.506003	1.62995	0.00205763	0.00811667	0.00429761	2123	tags=24%, list=5%, signal=22%	SH3GL3/TRPC5/BRINP2/NEUROD2/NAP1L2/VWC2L/FOXG1/MAP1B/BRINP1/BEND6/RNF112/FEZF2/GPRC5B/S100B/SPAG9/NKX2-2/TCF4
Homo sapiens	GO:0000165	MAPK cascade	99	0.471351	1.55837	0.00207731	0.00816204	0.00432164	6260	tags=37%, list=16%, signal=32%	PAK3/RIT2/MAPK10/KSR2/MAP3K9/PRKCE/MAP2K4/MAPK8IP3/NLK/PPM1L/MAPK9/P2RX7/MAPK11/MAPK4/TNIK/ITPKB/BRAF/SPAG9/PEA15/ASH1L/NF1/MAP4K4/SHANK3/MAPK1/NF2/ATF2/MINK1/DUSP19/MAP2K5/MAP2K1/MAP3K4/MAP4K5/TAOK3/MAPK8/ADRA1A/MAP3K5/MAPK12
Homo sapiens	GO:0034765	regulation of monoatomic ion transmembrane transport	21	0.673021	1.75713	0.00211931	0.0082944	0.00439172	1787	tags=38%, list=5%, signal=36%	KCNJ9/GRIA1/KCNJ6/KCNC1/KCNJ3/KCNJ10/KCNJ4/ASIC2
Homo sapiens	GO:0006897	endocytosis	208	0.423871	1.45228	0.00230301	0.00890853	0.00471689	5888	tags=32%, list=15%, signal=28%	DNM3/SLITRK1/MYO5A/SGIP1/SH3GL3/SYP/MAGI2/PACSIN1/SYNJ1/KCNQ3/SH3GL2/CALY/REPS2/LRP1B/DNM1/APLP1/ATP9A/NECAP1/EPS15/EHD3/ANK2/SORL1/FCHO1/NCKIPSD/TNK2/MTMR9/SNX10/SORT1/EPN2/ATP9B/LRP4/AAK1/RUBCN/OPHN1/SCAMP1/AP3M2/PIP5K1C/MYO15A/STON2/LRP12/EPS15L1/LRP8/AP2B1/ARC/RAB22A/EHBP1/ITSN1/HIP1R/AP2A1/PIK3CB/DENND1A/APP/RABGAP1L/RABEP1/LRP3/USP33/ASGR1/HEATR5B/DNM1L/C9orf72/OPA1/GAPVD1/RAB31/USP20/PIK3C…
Homo sapiens	GO:0007265	Ras protein signal transduction	56	0.536521	1.67924	0.00253288	0.00964814	0.0051085	5934	tags=36%, list=15%, signal=30%	RIT2/RASGEF1A/RAPGEF4/RASGRF2/KSR2/RASGRF1/RAPGEF5/RAPGEF6/SHTN1/RAPGEF2/RASGEF1C/SYNGAP1/NF1/RALGPS1/RALGDS/RASGRP1/RAPGEFL1/ERAS/RAPGEF3/RAPGEF1
Mus musculus	GO:0007268	chemical synaptic transmission	133	0.659264	3.31998	4.20978e-28	1.32819e-25	7.11231e-26	5261	tags=62%, list=12%, signal=55%	Dmxl2/Grm5/Grin2b/Gria2/Cacnb2/Nrxn1/Gabra3/Grm7/Npy5r/Grik2/Gabra5/Htr2c/Fgf14/Chrm5/Cdh8/Large1/Nlgn3/Gria1/Htr5a/Nrxn3/Syt10/Unc13b/Cacna1b/Fgf12/Htr1a/Grm8/Cacnb1/Slc12a6/Htr3a/Htr2a/Grin1/Apba2/Syt3/Syt6/Sncb/Hnmt/Htr1f/Myo5a/Pdyn/Elfn1/Htr4/Htr1b/Apba1/Elfn2/Slc12a5/Cacna1e/Dlg2/Kcnma1/Htr7/Hrh3/Grik5/Htr6/Glrb/Cacnb3/Npy/Gjd2/Ptchd1/Slitrk5/Dlg4/Pcdh8/Cacnb4/Chrm1/Slc17a7/Nrxn2/Chrnb2/Gls/…
Mus musculus	GO:0071805	potassium ion transmembrane transport	144	0.5827	2.97821	2.10293e-21	2.41263e-19	1.29194e-19	5278	tags=53%, list=12%, signal=47%	Kcnj11/Kcng2/Slc9a7/Lrrc55/Kcna4/Kcnip2/Kcns2/Dpp6/Kcnq2/Atp1a3/Kcnk2/Kcnn3/Large1/Slc9a6/Atp1a2/Kcnn2/Kcnu1/P2ry12/Slc12a6/Kcnc4/Kcnj12/Slc24a3/Kcnd1/Kcnv1/Kcnc2/Kcnb2/Kcnk4/Kcnip3/Kcna3/Slc12a5/Kcnh7/Kcna6/Kcnma1/Slc9a1/Kcng1/Hcn4/Kcnh4/Kcnd2/Kcnf1/Kcnj6/Kcnh1/Kcnab2/Kcnq3/Hcn3/Slc17a7/Slc1a3/Kcng3/Snap25/Kcns1/Slc24a2/Hcn1/Kcnj9/Kcnb1/Slc17a6/Hcn2/Kcnh3/Slc24a4/Kcnk10/Kcnj4/Kcnk12/Kcnab1/Kcnq5…
Mus musculus	GO:0007626	locomotory behavior	107	0.600794	2.90952	5.56401e-17	4.45555e-15	2.38591e-15	5170	tags=49%, list=12%, signal=43%	Adora2a/Adcy5/Grm5/Npy1r/Prkn/Astn1/Dscam/Oprm1/Gng7/Negr1/Cntn1/Pak6/Drd2/Atp1a3/Gnao1/Htr2c/Cntnap2/Sobp/Pde1b/Cacna1b/Lrrtm1/Adra1b/Apba2/Pcdh15/Pak5/Wdr47/Drd1/Apba1/Cacna1e/Nav2/Rasd2/Gaa/Ppp1r1b/Shank3/Gpr88/Scn8a/Chrnb2/Snap25/Atp2b2/Nr3c2/App/Strn/Klhl1/Reln/Tuba1a/Vps13a/Fezf2/Abat/B4galt2/Cdh23/Npas3/Htt
Mus musculus	GO:0035249	synaptic transmission, glutamatergic	49	0.759168	3.17121	1.22099e-16	8.56052e-15	4.58408e-15	5023	tags=71%, list=12%, signal=63%	Adora2a/Zzef1/Grin2b/Gria2/Cnih3/Prkn/Napb/Grik2/Grid1/Cdh8/Clstn3/Gria1/Unc13b/Grik3/Grm8/Grin1/Grin3a/Clcn3/Gria3/Drd1/Cnih2/Unc13a/Grik4/Tnr/Grik1/Grin2d/Grik5/Shc3/Cacnb4/Slc17a7/Slc17a6/Grin2a/Gria4/Slc17a8/Cacna1a
Mus musculus	GO:0007218	neuropeptide signaling pathway	98	0.57447	2.71477	1.81024e-14	1.03842e-12	5.56064e-13	5191	tags=49%, list=12%, signal=43%	Npy1r/Oprm1/Npy5r/Nmbr/Sstr1/Tenm1/Scg5/Kiss1r/Npbwr1/Qrfpr/Rapgef2/Gpr165/Glra2/Gpr149/Hcrtr2/Cort/Pcsk1n/Mchr1/Pdyn/Gpr83/Oprl1/Gpr37/Glrb/Npy/Oprk1/Ntsr2/Cckbr/Npy2r/Sstr3/Prokr2/Hcrtr1/Gpr139/Crhr1/Sstr4/Ntsr1/Tac1/Oprd1/Adcyap1/Rxfp3/Grp/Sort1/Pnoc/Galr1/Npsr1/Cmklr2/Nts/Cysltr2/Ptgdr2
Mus musculus	GO:0060078	regulation of postsynaptic membrane potential	28	0.835444	3.05071	6.18048e-14	3.11991e-12	1.67068e-12	4884	tags=83%, list=11%, signal=73%	Gabra2/Gabrb1/Gabrg3/Gabrg2/Gabra3/Gabra5/Grid1/Fgf14/Kctd16/Gria1/Gabrb2/Grin3a/Gabbr1/Gria3/Kcnd2/Kctd16/Adrb1/Gabra1/Adcyap1/Grm1/Gria4/Cdk5/Kcna2/Kcna1
Mus musculus	GO:0050808	synapse organization	58	0.679815	2.94811	1.2616e-13	6.12362e-12	3.27914e-12	4938	tags=64%, list=12%, signal=57%	Nlgn1/Ppfia2/Grm5/Ctnnd2/Lrrtm4/Lrrtm2/Syn1/Large1/Syn2/Nlgn3/Drp2/L1cam/Slc9a6/Ppfia3/Lrrtm1/Nptn/Sncb/Myo5a/Cntn5/Mapt/Tnr/Pclo/Cntn6/Dvl1/Nlgn2/Ank3/Syn3/Bsn/Atp2b2/Prrt1/Pcdhgc5/Ppfia4/Chrna7/App/Tuba1a/Chrd/Snca
Mus musculus	GO:0060291	long-term synaptic potentiation	46	0.712036	2.93833	3.87748e-13	1.74764e-11	9.35843e-12	6507	tags=67%, list=15%, signal=57%	Prkcz/Nlgn1/Slc1a1/Grin2b/Lrrtm2/Camk2b/Gria1/Lrrtm1/Nptn/Drd1/Unc13a/Rasgrf2/Tnr/Htr7/Grin2d/Htr6/Gfap/Rims1/Slc24a2/Prrt1/Prkcg/Grin2a/Braf/Crhr1/Nf1/Ptk2b/Chrd/Snca/Mecp2/Cc2d1a/Crhr2
Mus musculus	GO:0007612	learning	60	0.666593	2.92694	4.104e-13	1.78595e-11	9.56358e-12	5261	tags=65%, list=12%, signal=57%	Grm5/Grin2b/Nrxn1/Ctnnd2/Prkn/Amph/Jph3/Pak6/Kcnq2/Atp1a3/Slc6a1/Nlgn3/Cntnap2/Jph4/Sorcs3/Nrxn3/Grin1/Chst10/Synj1/Plcb1/Pak5/Drd1/Slc12a5/Hrh3/Abl2/Shank3/Htr6/Nfix/Shank2/Ppp1r9b/Chrnb2/Slc24a2/Grin2a/Ntsr1/App/Ptgs2/Bdnf/Htt/Mecp2
Mus musculus	GO:0050804	modulation of chemical synaptic transmission	65	0.648462	2.87347	8.47196e-13	3.50103e-11	1.87477e-11	5442	tags=68%, list=13%, signal=59%	Nlgn1/Gria2/Lrrc4c/Prkn/Synpr/Grik2/Nrg3/Drd2/Grid1/Cspg5/Cplx1/Nlgn3/Dlgap2/Gria1/Pde4a/Cacna1b/L1cam/Grik3/Grm3/Iqsec2/Grin3a/Nptn/Gria3/Dlgap1/Grik4/Tnr/Grik1/Grik5/Cdkl5/Nlgn2/Dlgap3/Lrrc4/Vgf/Ncam1/Cplx2/Pcdh8/Bsn/Cplx3/Chrna7/Gria4/Slc7a11/Bdnf/Cacna1a/Trio
Mus musculus	GO:2000463	positive regulation of excitatory postsynaptic potential	32	0.792072	2.97667	9.89117e-13	3.90083e-11	2.08886e-11	4022	tags=78%, list=9%, signal=71%	Prkcz/Nlgn1/Grip2/Grin2b/Tbc1d24/Prkar1b/Rgs4/Gria1/Stx1a/Grin1/Rims2/Neto1/Grin2d/Dvl1/Stx1b/Cacnb3/Dlg4/Neto2/Grk2/Rims1/Baiap2/Grin2a/Chrna7/App/Ptk2b
Mus musculus	GO:0007214	gamma-aminobutyric acid signaling pathway	31	0.78178	2.92576	2.59599e-12	9.1004e-11	4.87318e-11	3303	tags=68%, list=8%, signal=63%	Gabra2/Gabrb3/Gabrb1/Gabrg3/Gabrg2/Gabra3/Gabra4/Gabra5/Atp1a3/Phf24/Gabrb2/Htr1a/Shisa7/Plcl2/Gabrg1/Gabbr1/Htr4/Gabbr2/Plcl1/Cacnb4/Gabra1
Mus musculus	GO:0042391	regulation of membrane potential	81	0.571131	2.62491	5.04136e-12	1.71951e-10	9.20783e-11	5034	tags=51%, list=12%, signal=45%	Kcnj11/Cnih3/Grik2/Dpp6/Kcnk2/Asic2/Slc4a8/Grik3/Scn1a/Nedd4l/Htr3a/Grin1/Cnih2/Kcnh7/Kcnma1/Grik1/Grik5/Hcn4/Glrb/Cacng2/Kcnh4/Cacna1h/Kcnh1/Hcn3/Cacnb4/Chrnb2/Asic1/Hcn1/Pex5l/Grin2a/Hcn2/Kcnh3/Cacna1i/Chrna7/Kcnh5/Chrna10/Kcnj10/Kcna1/Dmd/Cacna1a/Slc4a4
Mus musculus	GO:0001508	action potential	49	0.680225	2.84145	1.31715e-11	4.26216e-10	2.28235e-10	6774	tags=65%, list=16%, signal=55%	Kcnj11/Kcng2/Grin2b/Kcna4/Kcnip2/Kcns2/Kcnq2/Abcc8/Gnaq/Kcnd3/Kcnc4/Kcnd1/Kcnv1/Kcnc2/Kcnb2/Kcna3/Kcna6/Kcng1/Kcnd2/Kcnf1/Kcnq3/Chrnb2/Kcng3/Kcns1/Kcnb1/Grin2a/Ndp/Kcna2/Kcna1/Kcnmb4/Abcc9/Kcna10
Mus musculus	GO:0007155	cell adhesion	399	0.33101	1.88421	2.12821e-11	6.71449e-10	3.59555e-10	5007	tags=29%, list=12%, signal=26%	Ninj2/Ripor2/Apc/Pcdh7/Pcdhga1/Tmem8b/Pcdhga4/Pgm5/Ncam2/Pcdhac1/Lsamp/Cadm2/Pcdhgb1/Cntnap5c/Pcdhac2/Cntn1/Pcdhb12/Pcdh19/Pcdha12/Cntnap5b/Aplp1/Pcdhb13/Pcdha6/Nrxn3/Pcdhga10/Dst/Pcdhb10/Pcdha10/Ajap1/Siglech/Bcan/Pcdhgb2/Cntnap4/Nuak1/Pcdha9/Pcdha11/Pcdha5/Pcdha1/Ncan/Cntnap5a/Ccn3/Omg/Pcdha4/Plcb1/Pcdha7/Cx3cl1/Pcdh15/Pcdhb15/Cntn3/Pcdhb9/Cntn4/Cntn5/Pcdhga8/Pcdha8/Amigo1/Slc23a2/Hepacam/Pcdha…
Mus musculus	GO:0035725	sodium ion transmembrane transport	124	0.48196	2.40346	2.46155e-11	7.57677e-10	4.05729e-10	6884	tags=44%, list=16%, signal=37%	Slc8a1/Slc9a7/Kcnq2/Slc6a1/Scn3b/Scn2a/Asic2/Slc4a8/Slc6a15/Slc9a6/Atp1a2/Scn1a/Slc4a10/Grin1/Slc6a7/Slc24a3/Slc6a8/Trpm2/Scn5a/Slc8a3/Slc6a11/Slc5a4a/Hcn4/Slc6a17/Hcn3/Scn8a/Slc17a7/Asic1/Slc6a20a/Kcnk9/Slc24a2/Slc13a5/Hcn1/Slc8a2/Scn3a/Slc17a6/Grin2a/Hcn2/Slc24a4/Atp1b1/Scn1b/Mcoln1/Slc17a8/Slc4a4/Scn2b/Slc6a16/Slc41a1/Slc9a5/Scn4b/Wnk1/Slc6a6/Asic4/Slc5a3/P2rx7
Mus musculus	GO:0099505	regulation of presynaptic membrane potential	30	0.772985	2.87359	2.67286e-11	8.03132e-10	4.3007e-10	4884	tags=77%, list=11%, signal=69%	Kcnj11/Gabra2/Gabrb1/Kcna4/Grik2/Gabra5/Kctd16/Gria1/Grik3/Scn1a/Htr3a/Kcnc2/Gabbr1/Gria3/Grik4/Grin2d/Grik5/Kcnj3/Kcnj6/Kcnh1/Kctd16/Kctd8/Kcna2/Kcna1
Mus musculus	GO:0007409	axonogenesis	92	0.54113	2.54468	3.20346e-11	9.40178e-10	5.03457e-10	8173	tags=58%, list=19%, signal=47%	Atp8a2/Apc/Snap91/Slitrk3/Slitrk1/Map2/Rab3a/Slitrk4/Drd2/Plppr4/Dclk1/Aplp1/Atl1/Cntnap2/Dst/Nrn1/Shtn1/Trim46/Slitrk2/Brsk2/Amigo1/Mapt/Map1a/Uchl1/Ntng2/Ntng1/Dab1/Slit1/Slitrk5/Brsk1/Snap25/Kalrn/Ark2c/Klf7/Map1b/Sptbn4/Zdhhc17/Bcl11b/Cntnap1/App/Numbl/Ndn/Cdk5/Sema4d/Cacna1f/Adcy1/Cnp/Picalm/Cntn2/Pou4f2/Gsk3b/Stk11/Pax6
Mus musculus	GO:0035235	ionotropic glutamate receptor signaling pathway	22	0.834262	2.86942	4.4771e-11	1.20215e-09	6.4374e-10	4022	tags=86%, list=9%, signal=78%	Grin2b/Gria2/Cdk5r1/Grik2/Atp1a3/Gria1/Grik3/Grin1/Grin3a/Gria3/Cpeb4/Grik1/Grin2d/Grik5/Camk2a/Grin2a/App/Gria4/Ptk2b
Mus musculus	GO:0007611	learning or memory	66	0.602298	2.68185	5.52529e-11	1.42304e-09	7.62027e-10	6654	tags=50%, list=16%, signal=42%	Thra/Slc1a1/Grm5/Grin2b/Prkar1b/Prnp/Abi2/Tmod2/Grin1/Fgf13/Cnr1/Mapt/Shank3/Shc3/Nr4a2/Ttbk1/Ncam1/Prrt1/Prkcg/Grin2a/Chrna7/App/Kcnab1/Amfr/Arl6ip5/Tacr1/Prkca/Ghsr/Bdnf/Htt/Cc2d1a/Src/Picalm
Mus musculus	GO:0007156	homophilic cell adhesion via plasma membrane adhesion molecules	95	0.528118	2.51419	7.46762e-11	1.81233e-09	9.70489e-10	5859	tags=47%, list=14%, signal=41%	Dscaml1/Pcdhga4/Dscam/Cadm2/Cdh10/Cadm4/Cdh20/Pcdh19/Cdh12/Nrcam/Cdh8/Clstn3/L1cam/Cdh9/Pcdha10/Nectin1/Pcdha9/Clstn2/Pcdha4/Ptprt/Nptn/Pcdh15/Cntn5/Cdh13/Amigo1/Igsf21/Pcdhb18/Cntn6/Cdh7/Celsr3/Fat3/Pcdh8/Cdh22/Clstn1/Igsf11/Pcdhb14/Cadm1/Pcdh20/Cdhr1/Cdh23/Pcdhb8/Cadm3/Plxnb3/Sdk2/Ceacam5
Mus musculus	GO:0031175	neuron projection development	131	0.46561	2.3535	2.1815e-10	4.91617e-09	2.63257e-09	5261	tags=43%, list=12%, signal=38%	Atp8a2/Fry/Apc/Nlgn1/Srf/Gpm6a/Nrxn1/Tbc1d24/Cdk5r1/Atcay/Map2/Ptprz1/Cntn1/Mapk8/Map4/Lgi1/Cntnap2/Unc5a/L1cam/Pten/Nedd4l/Rapgef2/Stmn4/Ptprt/Cntn3/Wdr47/Gprin1/Cntn4/Ncdn/Mapt/Stmn3/Ppp1r9a/Camsap3/Npy/Stmn2/Hap1/Ppp1r9b/Ncam1/Gfap/Samd14/Tnxb/Fyn/Mapk9/Myoc/Sema7a/Map1b/Adcyap1/Cntnap1/Scn1b/Ptk2b/Cdk5/Cdh23/Herc1/Gprin3/Gprin2/Mecp2
Mus musculus	GO:0007269	neurotransmitter secretion	23	0.803067	2.80352	5.36589e-10	1.14775e-08	6.14612e-09	3971	tags=83%, list=9%, signal=75%	Nrxn1/Syn1/Stxbp1/Syn2/Nrxn3/Lin7b/Ppfia3/Dgki/Rims2/Unc13a/Dvl1/Syn3/Brsk1/Nrxn2/Rims1/Snap25/Asic1/Nf1/Lin7a
Mus musculus	GO:0051968	positive regulation of synaptic transmission, glutamatergic	30	0.736303	2.73723	1.53163e-09	3.06812e-08	1.64295e-08	4293	tags=70%, list=10%, signal=63%	Adora2a/Nlgn1/Grin2b/Ntrk2/Cacng3/Grin1/Iqsec2/Drd1/Tnr/Grin2d/Cacng5/Cacng2/Cckbr/Cacng4/Cacng8/Grin2a/Adcyap1/Glul/Gria4/Ptk2b/Ptgs2
Mus musculus	GO:0008306	associative learning	40	0.666643	2.66637	1.86648e-09	3.68046e-08	1.97085e-08	5261	tags=57%, list=12%, signal=50%	Srf/Grin2b/Grm7/Gabra5/Drd2/Cntnap2/Grin1/Drd1/Neurod2/Tnr/Shank2/Chrnb2/Nptx2/Snap25/Asic1/Drd5/Tac1/Chrna7/App/Tacr1/Rin1/Htt/Mecp2
Mus musculus	GO:0008542	visual learning	65	0.574131	2.5441	3.11067e-09	5.79408e-08	3.10268e-08	5261	tags=57%, list=12%, signal=50%	Zzef1/B3gat1/Drd2/Abcc8/Atp1a3/Cck/Nlgn3/Pde1b/Atp1a2/Adra1b/Grin1/Nptn/Drd1/Cacna1e/Abl2/Ppp1r1b/Atxn1/Chrnb2/Syngap1/Ap1s2/Hrh1/Drd5/Grin2a/Braf/Crhr1/Nf1/Hrh2/App/Rgs14/Tuba1a/Chrd/Cdk5/Slc7a11/B4galt2/Nts/Htt/Mecp2
Mus musculus	GO:0051932	synaptic transmission, GABAergic	26	0.757452	2.70672	3.43156e-09	6.27628e-08	3.36089e-08	3306	tags=73%, list=8%, signal=67%	Gabra2/Gabrb3/Slitrk3/Gabrg3/Gabrg2/Gabra3/Prkce/Gabra4/Gabra5/Clstn3/Gabrb2/Aldh5a1/Gabrg1/Clcn3/Grik1/Nlgn2/Cacnb4/Gabra1/Rac3
Mus musculus	GO:0070588	calcium ion transmembrane transport	111	0.468485	2.28948	3.64491e-09	6.57126e-08	3.51885e-08	7081	tags=46%, list=17%, signal=38%	Slc8a1/Ryr2/Gpm6a/Cacnb2/Cacng3/Trpc4/Grm7/Trpc5/P2ry12/Grin1/Orai2/Ryr3/Slc24a3/Grin3a/Trpm2/Trpc7/Cacna2d1/Trpc1/Cacna2d3/Cacna1e/Slc8a3/Atp2a2/Cacng2/Cacnb3/Cacna1h/Cacnb4/Cacng4/Trpm3/Cacna1d/Asic1/Trpv2/Cacng8/Atp2b2/Slc24a2/Hrh1/Slc8a2/Ncs1/Cacna2d2/Slc24a4/Mcoln1/Atp13a4/Calhm3/Cacna1a/Cacna2d4/Stim2/Cacna1f/Atp2b4/Trpc2/Cacng7/P2rx7/Cacna1c
Mus musculus	GO:0007613	memory	82	0.514764	2.37929	4.41312e-09	7.73522e-08	4.14214e-08	5261	tags=48%, list=12%, signal=42%	Grin2b/Grm7/Pak6/Kcnq2/Abcc8/Atp1a3/Kcnk2/Csmd1/Cck/Sorcs3/Pten/Htr2a/Grin1/Plcb1/Pak5/Cnr1/Drd1/Mapt/Htr7/Hrh3/Ppp1r1b/Nfix/Adrb1/Chrnb2/Asic1/Kalrn/Slc24a2/Hrh1/Grin2a/Crhr1/Chrna7/Hrh2/App/Tuba1a/Ptgs2/B4galt2/Rin1/Trem2/Mecp2
Mus musculus	GO:0060079	excitatory postsynaptic potential	60	0.586523	2.57536	4.84293e-09	8.14904e-08	4.36374e-08	5261	tags=50%, list=12%, signal=44%	Adora2a/Grin2b/Gria2/Oprm1/Grik2/Chrm5/Glra3/Cntnap2/Sez6/Grin1/Celf4/Glra2/Adora1/Dgki/Grik1/Grin2d/Ppp1r9a/Grik5/Glrb/Atxn1/Slc17a7/Chrnb2/Ppp3ca/Chrnb3/Grin2a/Chrna7/Cdk5/Snca/Bdnf/Mecp2
Mus musculus	GO:0007416	synapse assembly	51	0.603745	2.56601	8.6488e-09	1.43616e-07	7.69048e-08	5559	tags=59%, list=13%, signal=51%	Nlgn1/Gpm6a/Plxnc1/Nrxn1/Dscam/Slitrk1/Drd2/Asic2/Nlgn3/Clstn3/Nrxn3/Cdh9/Plxna4/Kirrel3/Mapt/Nlgn2/Dnm3/Zdhhc2/Sptbn2/Plxna2/Nrxn2/Pdgfb/Adgrl3/Map1b/Ache/Bdnf/Cacna1a/Mecp2/Plxnb3/Sdk2
Mus musculus	GO:0051965	positive regulation of synapse assembly	42	0.64688	2.62727	1.28051e-08	2.04557e-07	1.09538e-07	7246	tags=69%, list=17%, signal=57%	Nlgn1/Slitrk3/Nrxn1/Slitrk1/Slitrk4/Asic2/Nlgn3/Clstn3/Clstn2/Slitrk2/Iqsec2/Iqsec1/Stau2/Amigo1/Lrrc4b/Nlgn2/Slitrk5/Dlg4/Clstn1/Syndig1/Prkca/Bdnf/Pik3r1/Adnp/Oxtr/Adgrl4/Wnt7a/St8sia2/Grid2
Mus musculus	GO:2000300	regulation of synaptic vesicle exocytosis	31	0.698127	2.6127	1.6315e-08	2.57368e-07	1.37818e-07	3541	tags=58%, list=8%, signal=53%	Ppfia2/Npy1r/Rab3a/Syt5/Syn1/Syt1/Syt13/Prepl/Rims4/Rims2/Htr1b/Cacna1e/Npy/Rims3/Rims1/Pfn2/Ncs1/Htr1d
Mus musculus	GO:0007399	nervous system development	237	0.353666	1.93849	1.67701e-08	2.61283e-07	1.39915e-07	5150	tags=35%, list=12%, signal=31%	Apc/Nlgn1/Tnik/Camk2b/Slitrk1/Nexmif/Nrsn1/Rbfox1/Mdga2/Scn3b/Scn2a/Erbb4/Acvr1b/Ndrg2/Rgs9/Nav3/Nrn1/Lhfpl4/Fut9/Nrsn2/Plxna4/Rbfox3/Epm2a/Elavl3/Gsk3a/Ngef/Bend6/Gpsm1/Cntn4/Pofut1/Ptprd/Actl6b/Dlg2/Setx/Nav2/Tnr/Grik1/Smarca2/Islr2/Nr4a2/Alk/Glrb/Mdga1/Igsf9b/Camk1d/Adgrb1/Usp20/Nav1/Sarm1/Mark4/Dlg4/Dpf1/Mef2d/Cplx2/Rufy3/Slc1a2/Lmtk2/Camk2g/Fbxl17/Rbfox2/Kalrn/Ttll7/Pura/Plppr1/Kif2a/Acvr1c/…
Mus musculus	GO:0001964	startle response	25	0.748523	2.64278	1.92289e-08	2.95938e-07	1.58472e-07	5261	tags=72%, list=12%, signal=63%	Grin2b/Prkn/Drd2/Csmd1/Npas1/Grin1/Pcdh15/Drd1/Otof/Grin2d/Glrb/Kcnh1/Grin2a/Fabp7/Tuba1a/Kcna1/Npas3/Mecp2
Mus musculus	GO:0030534	adult behavior	40	0.640003	2.55982	2.21702e-08	3.33081e-07	1.78362e-07	4481	tags=65%, list=10%, signal=58%	Slc1a1/Nrxn1/Gabrg2/Grm7/Slitrk1/Drd2/Nlgn3/Cntnap2/Nrxn3/Htr1a/Unc79/Nr4a3/Grik1/Shank3/Alk/Shank1/Bbs1/Sptbn2/Shank2/Slitrk5/Slc1a2/Nrxn2/Sptbn4/Tuba1a/Zfhx2/Bbs4
Mus musculus	GO:0048167	regulation of synaptic plasticity	40	0.63799	2.55177	2.42421e-08	3.55739e-07	1.90495e-07	5261	tags=68%, list=12%, signal=59%	Zzef1/Grin2b/Ctnnd2/Jph3/Kcnq2/Fgf14/Gria1/Jph4/Grin1/Rapgef2/Grin3a/Shank3/Ywhag/Vgf/Rasgrf1/Kcnq3/Syngap1/Atp2b2/Hrh1/Baiap2/Lzts1/Crhr1/Hrh2/Itpka/Cdk5/Htt/Mecp2
Mus musculus	GO:0019228	neuronal action potential	43	0.632185	2.57399	2.52425e-08	3.66162e-07	1.96076e-07	9043	tags=60%, list=21%, signal=48%	Grik2/Kcnq2/Scn2a/Cntnap2/Gria1/Scn1a/Kcnk4/Drd1/Scn5a/Kcnma1/Gpr88/Gjd2/Kcnq3/Scn8a/Chrnb2/Scn3a/Chrna7/Kcna2/Kcna1/Scn4b/Kcnmb4/P2rx7/Scn9a/Kcnmb2/P2rx2/Chrna4
Mus musculus	GO:0006813	potassium ion transport	64	0.539035	2.38511	5.27983e-08	7.48668e-07	4.00905e-07	7679	tags=53%, list=18%, signal=44%	Kcnj11/Atp1a3/Kcnn3/Atp1a2/Kcnn2/Kcnu1/Kcnj12/Kcnc2/Kcnb2/Slc12a5/Kcnh7/Kcnma1/Kcng1/Kcnf1/Slc17a7/Nos1/Kcnk9/Fxyd7/Kcnb1/Atp1b1/Kcnq5/Cnga4/Kcnh5/Fxyd6/Kcnt1/Kcnt2/Kcnq4/Kcnj2/Kcnh8/Kcnmb4/Abcc9/Kcna10/Kcnk18/Kcnmb2
Mus musculus	GO:1902476	chloride transmembrane transport	109	0.440838	2.13497	7.29741e-08	1.01201e-06	5.41925e-07	3418	tags=33%, list=8%, signal=30%	Gabra2/Slc1a1/Gabrb3/Gabrb1/Gabrg3/Gabrg2/Gabra3/Gabra4/Gabra5/Slc6a1/Chrm5/Glra3/Ano2/Ttyh1/Slc4a8/Gabrb2/Slc12a6/Slc4a3/Gabrg1/Slc26a8/Clcn6/Glra2/Clcn3/Ano4/Slc12a5/Glrb/Ttyh3/Slc1a4/Ano3/Slc17a7/Slc1a3/Clcn4/Gabrq/Gabra1/Slc17a6/Mfsd8
Mus musculus	GO:0019722	calcium-mediated signaling	101	0.453257	2.1597	1.41731e-07	1.82515e-06	9.7735e-07	5191	tags=35%, list=12%, signal=31%	Ryr2/Grin2b/Rcan2/Grik2/Ncald/Atp1a3/Kiss1r/Gria1/Grik3/P2ry12/Grin1/Ryr3/Trpm2/Gria3/Drd1/Ksr2/Oprl1/Grik1/Grin2d/Ppp1r9a/Hpca/Ppp1r9b/Samd14/Cacna1d/Ppp3ca/Chrm3/Grin2a/Grm1/Ryr1/App/Fkbp1b/Mcoln1/Pdpk1/Rcan3/Ptgdr2
Mus musculus	GO:0007187	G protein-coupled receptor signaling pathway, coupled to cyclic nucleotide second messenger	28	0.697484	2.54693	1.83022e-07	2.30973e-06	1.23684e-06	4942	tags=71%, list=12%, signal=63%	Htr2c/Chrm5/Htr5a/Htr1a/Htr2a/Htr1f/Drd1/Htr4/Htr1b/Htr7/Hrh3/Htr6/Chrm1/Hrh1/Chrm3/Htr1d/Hrh2/Htr5b/Chrm4/Vipr1
Mus musculus	GO:0035176	social behavior	46	0.582827	2.40513	3.05033e-07	3.66234e-06	1.96115e-06	5261	tags=57%, list=12%, signal=50%	Nrxn1/Oprm1/Negr1/Gad1/Kcnq2/Atp1a3/Nlgn3/Cntnap2/Brinp1/Nrxn3/Grin1/Drd1/Dvl1/Shank3/Nlgn2/Shank1/Nfix/Shank2/Nrxn2/Chrnb2/Kalrn/Vps13a/Bbs4/Htt/Trem2/Mecp2
Mus musculus	GO:0050885	neuromuscular process controlling balance	55	0.535594	2.29492	6.87826e-07	7.35624e-06	3.9392e-06	5023	tags=44%, list=12%, signal=39%	Adcy5/Camk2b/Jph3/Atp1a3/Rbfox1/Jph4/Psap/Nr4a3/Abr/Myo5a/Kcnma1/Tnr/Abl2/Gaa/Gpr88/Bcr/Slc1a3/Rbfox2/Atp2b2/Ap1s2/Rac3/App/Herc1/Cacna1a
Mus musculus	GO:0034220	monoatomic ion transmembrane transport	69	0.496926	2.23098	8.49602e-07	8.71705e-06	4.6679e-06	4286	tags=41%, list=10%, signal=37%	Ryr2/Lrrc55/Grik2/Kcnq2/Grid1/Asic2/Gria1/Grik3/Kcnn2/Htr3a/Glra2/Kcnc2/Gria3/Grik4/Grik1/Sfxn5/Grik5/Panx2/Kcnh1/Kcnq3/Chrnb2/Asic1/Slc24a2/Sfxn3/Chrnb3/Chrna7/Gria4/Chrna10
Mus musculus	GO:1903861	positive regulation of dendrite extension	28	0.664471	2.42638	1.38773e-06	1.34716e-05	7.21394e-06	6654	tags=64%, list=16%, signal=54%	Prkn/Syt1/Rasal1/Syt4/Nedd4l/Syt3/Syt17/Rnf157/Rims2/Unc13a/Slc23a2/Cpne5/Rims1/Cpne6/Cpne9/Mecp2/Cacng7/Picalm
Mus musculus	GO:0019233	sensory perception of pain	39	0.590033	2.3251	1.4575e-06	1.40409e-05	7.51878e-06	9043	tags=56%, list=21%, signal=45%	Npy1r/Oprm1/Grin1/Kcnip3/Cacna1e/Oprl1/Dlg2/Oprk1/Chrnb2/Grin2a/Tac1/Pnoc/Ndn/Cdk5/Kcna2/Mecp2/Scn9a/Trpa1/Trpv1/Mapk1/Nrg1/Chrna4
Mus musculus	GO:0051481	negative regulation of cytosolic calcium ion concentration	20	0.730054	2.43404	1.57871e-06	1.48681e-05	7.96175e-06	6512	tags=65%, list=15%, signal=55%	Ryr2/Npy1r/Oprm1/Drd2/Atp1a2/Ryr3/Nol3/Nos1/Smpd3/Atp2b1/Lrp1/Got1/Drd3
Mus musculus	GO:0007411	axon guidance	176	0.347808	1.82663	2.07005e-06	1.90686e-05	1.02111e-05	5497	tags=32%, list=13%, signal=28%	Dscaml1/Dscam/Mapk8ip3/Cdk5r1/Kif5c/Cntn1/Nrcam/Lgi1/Kifc2/Unc5a/Unc5d/Kif5a/Sema6b/Enah/L1cam/Chl1/Cyfip2/Nectin1/Plxna4/Apbb1/Nr4a3/Rtn4r/Nfasc/Nptn/Mycbp2/Cntn5/Sema4f/Epha10/Cntn6/Rtn4rl1/Ptpro/Ptprj/Ank3/Sema6d/Slit1/Epha6/Gap43/Tubb3/Lmtk2/Cdk5r2/Kalrn/Ephb1/Megf9/Klf7/Sema7a/Ntn4/Scn1b/Reln/Evl/Smad4/Efnb3/Epha8/Bdnf/Sema4g/Sema4d/Trio/Ephb6
Mus musculus	GO:0048168	regulation of neuronal synaptic plasticity	29	0.662748	2.44708	2.30775e-06	2.08027e-05	1.11397e-05	9626	tags=79%, list=23%, signal=61%	Camk2b/Jph3/Syp/Kcnn2/Grin1/Nsmf/Ncdn/Cpeb1/Vgf/Rasgrf1/Zdhhc2/Dlg4/Camk2g/Camk2a/Camk2d/Chrd/Snca/Cntn2/Pmch/Egr2/Gsk3b/Arc/S100b
Mus musculus	GO:0001764	neuron migration	111	0.402871	1.96883	2.67048e-06	2.35675e-05	1.26202e-05	4995	tags=34%, list=12%, signal=30%	Srf/Gpm6a/D130043K22Rik/Astn1/Cdk5r1/Mark1/Drd2/Dclk1/Large1/Abi2/Chl1/Ntrk3/Trim46/Apbb1/Fgf13/Drd1/Mapt/Tubb2b/Cdkl5/Nr4a2/Dab1/Mdga1/Tubb2a/Bbs1/Nav1/Usp9x/Cdk5r2/Sox1/Fyn/Reln/Tuba1a/Dcx/AU040320/Bbs4/Ndn/Cdk5/Lhx6/Abi1
Mus musculus	GO:0099509	regulation of presynaptic cytosolic calcium ion concentration	20	0.717438	2.39198	3.88304e-06	3.28886e-05	1.76115e-05	5023	tags=65%, list=12%, signal=57%	Npy1r/Cacnb2/Tspoap1/Adora1/Htr1b/Rimbp2/Npy/Cacnb4/Cacna1d/Ncs1/Calb2/Cdk5/Cacna1a
Mus musculus	GO:0006816	calcium ion transport	82	0.442976	2.04748	4.08328e-06	3.4354e-05	1.83963e-05	9043	tags=54%, list=21%, signal=42%	Slc8a1/Ryr2/Grin2b/Cacnb2/Trpc4/Cacna1b/Cacnb1/Grin1/Ryr3/Epm2a/Grin3a/Cacna2d1/Cacna2d3/Atp2a2/Cacng5/Cacnb3/Cacna1h/Cacnb4/Chrnb2/Nos1/Cacna1d/Atp2b2/Grin2a/Cacna2d2/Cacna1i/Chrna7/Ryr1/Cnga4/Cdh23/Cacna1a/Ccr1l1/Atp2b4/Coro1a/Ccr5/P2rx7/Cacna1c/Dnm1l/Ramp1/Ramp3/Saraf/Atp2c1/Trpa1/Trpv1/Chrna4
Mus musculus	GO:0042220	response to cocaine	37	0.608221	2.39106	4.80789e-06	3.88946e-05	2.08277e-05	9008	tags=70%, list=21%, signal=56%	Drd2/Pgr/Gria1/Gad2/Hnmt/Cnr1/Drd1/Htr1b/Ppp1r1b/Ncam1/Grm2/Chrnb2/Cacng4/Drd5/Ptk2b/Abat/Hdac5/Mecp2/Drd3/Tacr3/Elavl4/Oxtr/St8sia2/Smpd1/Oxt/Arc
Mus musculus	GO:0008277	regulation of G protein-coupled receptor signaling pathway	40	0.566326	2.26514	4.80402e-06	3.88946e-05	2.08277e-05	8052	tags=59%, list=19%, signal=48%	Rgs7/Tub/Kctd16/Phf24/Rgs9/Dgkq/Gpsm1/Git1/Rgs6/Usp20/Kctd16/Gpr158/Slc24a4/Adcyap1/Arrb2/Rgs14/Kctd8/Frmpd1/Rgs10/Arrb1/Pde4d/Grk5/Ramp1/Ramp3
Mus musculus	GO:0016358	dendrite development	43	0.558889	2.27556	5.24769e-06	4.19151e-05	2.24451e-05	5261	tags=51%, list=12%, signal=45%	Tbc1d24/Map2/Abi2/Grin3a/Mcf2/Actl6b/Map1a/Dab1/Ss18l1/Bbs1/Fat3/Ppp1r9b/Syngap1/Baiap2/Map1b/Ndp/App/Strn/Klhl1/Reln/Bbs4/Mecp2
Mus musculus	GO:0007189	adenylate cyclase-activating G protein-coupled receptor signaling pathway	128	0.384135	1.92228	5.47992e-06	4.34827e-05	2.32846e-05	8424	tags=41%, list=20%, signal=33%	Adora2a/Adcy5/Adgrb3/Prkar1b/Gpr12/Gpr6/Adcyap1r1/Gnaq/Ucn3/Dgkq/Adcy9/Rit2/Cnr1/Drd1/Adgrl1/Htr4/Gpr3/Adcy8/Adgrb1/Mc3r/Gpr26/Adrb1/Gpr157/Adgrb2/Drd5/Adgrl3/Or51e2/Crhr1/Adcy2/Mas1/Adcyap1/App/Galr1/Adgrg1/Adgrd1/Vipr1/Mc4r/Calcr/Ghrh/Rxfp1/Adcy1/Adgrl4/Tmem116/Lhcgr/Mc5r/Prkar2b/S1pr1/Adcy6/Ramp1/Ramp3/S1pr5/Adcy3/Abca1
Mus musculus	GO:1901379	regulation of potassium ion transmembrane transport	23	0.693477	2.42094	6.8208e-06	5.24292e-05	2.80754e-05	5033	tags=61%, list=12%, signal=54%	Kcnip2/Dpp6/Prnp/Rgs4/Kcnn2/Dpp10/Kcnip3/Kcng1/Kcnab2/Kcnip1/Kcng3/Kcnab1/Kcnip4/Kcnab3
Mus musculus	GO:0010975	regulation of neuron projection development	32	0.610152	2.293	1.09206e-05	8.05956e-05	4.31582e-05	8173	tags=69%, list=19%, signal=56%	Nrcam/Zfp804a/Il1rapl1/L1cam/Brsk2/Gsk3a/Ctnna2/Pak3/Tbr1/Camk1d/Brsk1/Camk2g/Snap25/Zfp365/Ncs1/Frmd7/Dpysl2/Efhc2/Kif26a/Grid2/Gsk3b/Pax6
Mus musculus	GO:0051649	establishment of localization in cell	165	0.334394	1.75781	1.39004e-05	9.74338e-05	5.21749e-05	5034	tags=29%, list=12%, signal=26%	Dpp6/Prkce/Rab3a/Cadps/Asic2/Stxbp1/Ano2/Vamp2/Snx10/Scn1a/Lrrtm1/Bak1/Kcnu1/P2ry12/Nedd4l/Gnptab/Abr/Pdzd7/Apba1/Scamp1/Cacna1e/Grik1/Abl2/Grik5/Bcr/Pink1/Spag6l/Kcnq3/Slc17a7/Chrnb2/Dnah9/Nos1/Cacna1d/Snap25/Asic1/Atp2b2/Zwint/Cfap54/Ccdc39/Chrna7/Dnaaf11/Dzip1/Kcnj10/Slc27a4/Aqp4/Nme5/Cacna1a/Slc4a4
Mus musculus	GO:0048169	regulation of long-term neuronal synaptic plasticity	23	0.670272	2.33993	2.08057e-05	0.000136045	7.28511e-05	5001	tags=70%, list=12%, signal=61%	Grm5/Grin2b/Camk2b/Grik2/Drd2/Grin1/Lnpep/Dlg4/Rims1/Syngap1/Grin2a/Nf1/App/Kcnj10/Snca/Bdnf
Mus musculus	GO:0001975	response to amphetamine	32	0.596706	2.24247	2.15389e-05	0.000140114	7.50297e-05	7058	tags=59%, list=17%, signal=50%	Adora2a/Gnal/Drd2/Pde1b/Rgs9/Adra1b/Grin1/Drd1/Ppp1r1b/Nr4a2/Ppp1r9b/Ppp3ca/Drd5/Grin2a/Nr4a1/Drd3/Fosb/Oxtr/Rgs10
Mus musculus	GO:0043113	receptor clustering	33	0.584627	2.20615	2.22777e-05	0.000144177	7.72054e-05	5023	tags=47%, list=12%, signal=42%	Grin2b/Dok7/Grik2/Lrrc7/Magi2/Arhgef9/Lrrc7/Dlg2/Pak1/Dvl1/Grik5/Thy1/Syngap1/Dlg3/Cdk5/Cacna1a
Mus musculus	GO:0010976	positive regulation of neuron projection development	158	0.342697	1.78604	2.3249e-05	0.000148935	7.97534e-05	4421	tags=33%, list=10%, signal=29%	Qki/Kidins220/Scarb2/Ntrk2/Ndrg4/Camk2b/Ptprz1/Cntn1/Enc1/Zfp804a/Serpini1/Lrrc7/Ntrk3/Magi2/Fut9/Acsl6/Rapgef2/Kif3c/Apbb1/Nptn/Lrrc7/Cx3cl1/Rit2/Cnr1/Ptpn5/Amigo1/Mapt/Cpeb1/Setx/Htr7/Abl2/Ppp1r9a/Ppp2r5b/Stmn2/Arsb/Fez1/Rapgef1/Hap1/Fyn/Dpysl3/Baiap2/Plk5/Nf1/Retreg3/Adcyap1/Pcp4/Arhgap35/Ltk/Scn1b/Ptk2b/Lrp1/Ep300
Mus musculus	GO:1905606	regulation of presynapse assembly	23	0.667844	2.33146	2.38046e-05	0.000151724	8.12471e-05	7246	tags=78%, list=17%, signal=65%	Slitrk3/Slitrk1/Lrfn5/Il1rapl1/Ntrk3/Lrrtm1/Slitrk2/Lrrc4b/Il1rapl2/Lrrtm3/Nlgn2/Mdga1/Lrfn3/App/Snca/Lrfn4/Wnt7a/Grid2
Mus musculus	GO:0008344	adult locomotory behavior	64	0.449168	1.98748	4.00526e-05	0.000243012	0.00013013	5414	tags=44%, list=13%, signal=38%	Sez6l/Prkn/Atp1a3/Fgf14/Sez6/Fgf12/Chl1/Atp1a2/Grin1/Pcdh15/Clcn3/Wdr47/Sez6l2/Adam22/Grin2d/Nr4a2/Atxn1/Shank2/Kalrn/Ntsr1/Oprd1/App/Tuba1a/Bc1/Cdh23/Snca/Mecp2/Prex2
Mus musculus	GO:0007200	phospholipase C-activating G protein-coupled receptor signaling pathway	89	0.397966	1.86201	5.15209e-05	0.000305255	0.000163461	4357	tags=31%, list=10%, signal=28%	Adora2a/Trhr/Grm5/Dgke/Oprm1/Drd2/Grid1/Cck/Gnaq/Adra1a/P2ry12/Adra1b/Plcb1/Dgkq/Dgki/Dgkb/Trpc1/Oprl1/Abl2/Oprk1/Cckbr/Dgkh/Gpr139/Dgkg/Crhr1/Oprd1/Adgrg1/Lrp1
Mus musculus	GO:0001662	behavioral fear response	33	0.569361	2.14854	5.39814e-05	0.000318339	0.000170468	6021	tags=52%, list=14%, signal=44%	Slc1a1/Grin2b/Gng7/Grm7/Grik2/Gabra5/Lypd1/Brinp1/Ankfn1/Drd1/Cacna1e/Neurod2/Npy2r/Adcyap1/Bdnf/Mecp2/Spire1
Mus musculus	GO:0006814	sodium ion transport	86	0.395039	1.83905	5.64441e-05	0.00032978	0.000176594	5456	tags=30%, list=13%, signal=26%	Slc8a1/Atp1a3/Scn3b/Scn2a/Asic2/Slc6a15/Atp1a2/Scn1a/Nedd4l/Slc6a8/Scn5a/Slc23a2/Slc8a3/Slc5a4a/Slc6a17/Scn8a/Slc38a11/Slc8a2/Fxyd7/Atp1b1/Cnga4/Fxyd6/Slc4a4/Slc9a5/Scn4b/Slc5a6
Mus musculus	GO:0030317	flagellated sperm motility	100	0.375379	1.7826	6.95857e-05	0.000399169	0.000213751	10383	tags=39%, list=24%, signal=30%	Ropn1/Drc1/Nsun7/Cacna1e/Rsph6a/Spag6l/Celf3/Neurl1a/Ccdc39/Ttll9/Chrna7/Dnaaf11/Vps13a/AU040320/Catspere2/Ttll1/Nme5/Ttll8/Rsph9/Cfap69/Nphp4/Iqub/Ttll3/Cfap61/Catspere1/Drc7/Spem1/Dnhd1/Garin2/Tmem232/Fsip2/Odad3/Enkur/Ash1l/Cfap44/Dnah5/Dnah11/Garin5b/Catsper2
Mus musculus	GO:1900273	positive regulation of long-term synaptic potentiation	21	0.6637	2.23959	7.08093e-05	0.00040435	0.000216526	3886	tags=62%, list=9%, signal=56%	Adora2a/Prkar1b/Drd2/Nptn/Drd1/Ptpn5/Crtc1/Zdhhc2/Nrgn/Adrb1/Nos1/Chrna7/App
Mus musculus	GO:0021766	hippocampus development	65	0.439274	1.94652	8.26568e-05	0.000457513	0.000244994	7118	tags=48%, list=17%, signal=40%	Srf/Cdk5r1/Lrp8/Htr5a/Bcan/Nr4a3/Drd1/Slc32a1/Dclk2/Ncoa1/Alk/Dab1/Bbs1/Nfix/Fez1/Ppp1r9b/Usp9x/Zbtb18/Cdk5r2/Ptprs/Mas1/Tuba1a/Dcx/Bbs4/Cdk5/Mecp2/Atp2b4/Id4/Nefl/Zeb2/Atg16l1
Mus musculus	GO:0019226	transmission of nerve impulse	27	0.596001	2.14909	0.000100902	0.000544183	0.000291405	6477	tags=59%, list=15%, signal=50%	Cacng3/Grm7/Kcnq2/Cntnap2/Nfasc/Drd1/Pak1/Cacng5/Cacng2/Cacng4/Cacng8/Drd5/Sptbn4/Cacna1a/Mag/Cacng7
Mus musculus	GO:0002026	regulation of the force of heart contraction	22	0.643954	2.21486	0.000131092	0.000692208	0.000370671	4804	tags=36%, list=11%, signal=32%	Slc8a1/Atp1a2/Chga/Slc9a1/Atp2a2/Gaa/Grk2/Prkca
Mus musculus	GO:0042755	eating behavior	36	0.54317	2.11849	0.000131943	0.000693801	0.000371524	8522	tags=53%, list=20%, signal=42%	Atp8a2/Adora2a/Oprm1/Npy5r/Cck/Drd1/Oprl1/Hrh3/Uchl1/Oprk1/Oprd1/Tacr1/Npsr1/Oxtr/Bsx/Trh/Aoc3/Hcrt/Oxt
Mus musculus	GO:0007631	feeding behavior	29	0.589888	2.17806	0.000136028	0.000712315	0.000381438	5070	tags=45%, list=12%, signal=40%	Npy1r/Ntrk2/Negr1/Drd2/Htr2c/Hcrtr2/Drd1/Htr1b/Npy/Hcrtr1/Crhr1/Bdnf/Mc4r
Mus musculus	GO:0007026	negative regulation of microtubule depolymerization	26	0.591879	2.11505	0.000136894	0.000713888	0.00038228	3808	tags=54%, list=9%, signal=49%	Apc/Bmerb1/Map2/Nav3/Clasp2/Taok1/Wdr47/Map1a/Ttbk2/Camsap3/Stmn2/Camsap2/Map1b/Apc2
Mus musculus	GO:0006836	neurotransmitter transport	28	0.581205	2.12233	0.00014167	0.000726777	0.000389182	4033	tags=43%, list=9%, signal=39%	Slc6a15/Slc6a7/Synj1/Slc6a8/Rims4/Sv2b/Slc6a11/Slc6a17/Slc29a2/Rims3/Slc29a4/Sv2c
Mus musculus	GO:0086091	regulation of heart rate by cardiac conduction	33	0.548076	2.06822	0.000158958	0.000805644	0.000431415	7081	tags=42%, list=17%, signal=35%	Cacnb2/Scn3b/Ank2/Kcnd3/Cacna2d1/Scn5a/Hcn4/Cacna1d/Scn1b/Scn2b/Scn4b/Kcnj2/Src/Cacna1c
Mus musculus	GO:0007616	long-term memory	35	0.543746	2.10556	0.000175394	0.000877777	0.000470042	5261	tags=46%, list=12%, signal=40%	Prkcz/Srf/Ntrk2/Drd2/Gria1/Grin1/Chst10/Pja2/Adcy8/Ptchd1/Slc17a7/Snap25/Camk4/Tac1/Tacr1/Mecp2
Mus musculus	GO:0002027	regulation of heart rate	35	0.542905	2.10231	0.000182075	0.000904642	0.000484427	8522	tags=49%, list=20%, signal=39%	Ryr2/Gpd1l/Slc1a1/Drd2/Calm3/Ank2/Scn5a/Cacna1e/Hcn4/Mc3r/Fkbp1b/Dmd/Calm2/Pmch/Snta1/Calm1/Oxt
Mus musculus	GO:0050806	positive regulation of synaptic transmission	27	0.58287	2.10174	0.000183333	0.000907317	0.00048586	4938	tags=56%, list=12%, signal=49%	Prkcz/Grin2b/Gria2/Grik2/Lgi1/Kiss1r/Clstn3/Gria1/Clstn2/Dlg4/Cckbr/Slc1a3/Clstn1/Efnb3/Snca
Mus musculus	GO:0006887	exocytosis	97	0.363179	1.72688	0.000191584	0.000940772	0.000503775	5080	tags=34%, list=12%, signal=30%	Scamp5/Rab3a/Cadps/Stxbp1/Mical3/Stxbp5/Lin7b/Stx1a/Rab15/Rab3c/Stxbp5l/Brsk2/Tmem63b/Syt3/Scrn1/Rims4/Scamp1/Pak1/Stx1b/Hap1/Srcin1/Pip5k1c/Rab3b/Snap25/Baiap3/Snap47/Wipf3/Rab40b/Lin7a/Itsn1/Arfgef2/Cdk5/Vamp9
Mus musculus	GO:0010765	positive regulation of sodium ion transport	23	0.607257	2.11995	0.000251101	0.00119131	0.000637937	5236	tags=61%, list=12%, signal=53%	Gpd1l/Cntn1/Fgf14/Scn3b/Fgf12/Nedd4l/Scn5a/Akt3/Wnk3/Ank3/Mllt6/Scn1b/Scn2b/Scn4b
Mus musculus	GO:0051260	protein homooligomerization	121	0.341716	1.70595	0.000258031	0.00121961	0.000653088	4884	tags=33%, list=11%, signal=29%	Trim72/Kcna4/Kcns2/Prnp/Glra3/Atl1/Kctd16/Kcnd3/Kcnc4/Kctd13/Kcnd1/Kcnv1/Kcnc2/Kcnb2/Kcna3/Kctd4/Mapt/Prmt8/Kcna6/Mpp2/Sgtb/Kcng1/Adcy8/Kcnd2/Lzts3/Kcnf1/Kctd16/Kcng3/Rnf112/Kcns1/Basp1/Nacc2/Ikzf4/Dnm1/Kcnb1/App/Ehd3/Kctd8/Kcna2/Kcna1
Mus musculus	GO:1903489	positive regulation of lactation	26	0.57465	2.05349	0.000287864	0.0013505	0.00072318	5969	tags=50%, list=14%, signal=43%	Prl2c2/Prl7a1/Prl7d1/Prl8a8/Prl2c1/Prl2b1/Prl2c5/Prl8a9/Prl3c1/Prl8a6/Prl3b1/Prl7a2/Prl8a2
Mus musculus	GO:0019933	cAMP-mediated signaling	40	0.488671	1.95454	0.000291346	0.00136177	0.000729217	5274	tags=45%, list=12%, signal=39%	Gapdhrt2/Pde10a/Adcyap1r1/Pde4a/Pde1b/Rapgef2/Dgkq/Pde1c/Epha5/Pde2a/Pde4b/Adcy8/Pde11a/Adcy2/Pde8b/Adcyap1/Pde1a/Cap1
Mus musculus	GO:0006654	phosphatidic acid biosynthetic process	20	0.620246	2.06794	0.000296924	0.00138272	0.000740436	9155	tags=65%, list=21%, signal=51%	Dgke/Dgkq/Dgki/Dgkb/Slc27a1/Dgkh/Dgkg/Agpat1/Abhd8/Pnpla3/Dgkz/Pld1/Dgkd
Mus musculus	GO:0048148	behavioral response to cocaine	20	0.619697	2.06611	0.000302804	0.00140492	0.000752322	6701	tags=70%, list=16%, signal=59%	Drd2/Adra1b/Htr2a/Drd1/Ppp1r1b/Oprk1/Nos1/Homer1/Crhr1/Cdk5/Snca/Bdnf/Drd3/Fosb
Mus musculus	GO:0007628	adult walking behavior	46	0.473176	1.95264	0.000368453	0.00168474	0.000902162	8123	tags=54%, list=19%, signal=44%	Drd2/Scn1a/Cend1/Pcdh15/Agtpbp1/Drd1/Mapt/Kcnma1/Abl2/Uchl1/Dab1/Glrb/Scn8a/Cacnb4/Sptbn4/Abhd12/Klhl1/Kcnj10/Efnb3/Cacna1a/Epha4/Cntn2/Cacna1c/Trh/Oxr1
Mus musculus	GO:0048813	dendrite morphogenesis	39	0.500584	1.97261	0.000388116	0.00176188	0.000943471	6715	tags=59%, list=16%, signal=50%	Kidins220/Trak1/Dscam/Dclk1/Abl2/Dvl1/Map6/Slitrk5/Rbfox2/Fyn/Klf7/Mink1/Dcx/Cdk5/Cacna1a/Prex2/Rock2/Cacna1f/Trak2/Elavl4/Celsr2/Picalm/Btbd3
Mus musculus	GO:0032012	regulation of ARF protein signal transduction	21	0.627058	2.11594	0.000394311	0.00177721	0.000951682	7354	tags=67%, list=17%, signal=55%	Grin2b/Psd/Iqsec2/Iqsec3/Iqsec1/Psd2/Git1/Psd3/Arfgef3/Grin2a/Arfgef2/Cyth1/Psd4/Arfgef1
Mus musculus	GO:0046676	negative regulation of insulin secretion	36	0.51994	2.02789	0.000409206	0.00183127	0.000980629	3557	tags=39%, list=8%, signal=36%	Kcnj11/Prkn/Drd2/Abcc8/Gnao1/Gnaz/Chga/Adra2a/Inhbb/Nos1/Ppp3ca/Gnai1/Acvr1c/Pde8b
Mus musculus	GO:0007420	brain development	174	0.296266	1.55811	0.000430965	0.00190553	0.00102039	5387	tags=25%, list=13%, signal=22%	Dmxl2/Dscaml1/Cdk5r1/Negr1/Cntn1/Cers1/Aatk/Dclk1/Large1/Rtn2/Rtn4/Mast1/Nfasc/Abr/Wdr47/Rtn1/Cntn4/Shroom2/Arnt2/Amigo1/Rtn3/Git1/Bcr/Alk/Nfix/Atxn1/Cdk5r2/Sox1/Kif21b/Ccdc39/Nf1/Reln/Irs2/Dcx/Apod/Adgrg1/Pbx4/Hspg2/Slc7a11/B4galt2/Herc1/Htt/Mecp2/Nnat
Mus musculus	GO:0007188	adenylate cyclase-modulating G protein-coupled receptor signaling pathway	43	0.476255	1.93911	0.000435897	0.00191008	0.00102283	7094	tags=51%, list=17%, signal=43%	Drd2/Gnao1/Adcyap1r1/Gnaz/P2ry12/Cnr1/Htr6/Gpr88/Rln1/Mc3r/Cacna1d/Gnai1/Crhr1/Adcy2/Adcyap1/Pth2r/Vipr1/Calcr/Ghrh/Rxfp1/Crhr2/Lhcgr
Mus musculus	GO:0061564	axon development	41	0.48844	1.95298	0.000469185	0.00202778	0.00108586	4884	tags=37%, list=11%, signal=32%	Tbc1d24/Mapk8ip3/Grm7/Gpm6b/L1cam/Olig2/Bhlhe22/Neurod2/Olig1/Ank3/Camsap2/Nefh/Trim32/Neurod6/Kcna1
Mus musculus	GO:0098719	sodium ion import across plasma membrane	23	0.590565	2.06168	0.000504681	0.00215901	0.00115613	5456	tags=48%, list=13%, signal=42%	Slc8a1/Slc9a7/Slc6a1/Slc9a6/Scn5a/Slc9a1/Hcn4/Hcn2/Slc9a9/Slc9a5/Slc5a6
Mus musculus	GO:0006812	monoatomic cation transport	27	0.554833	2.00064	0.000518472	0.00221051	0.00118371	2830	tags=37%, list=7%, signal=35%	Grin2b/Cngb3/Asic2/Tmem63c/Grin1/Slc24a3/Hcn4/Panx2/Trpm3/Asic1
Mus musculus	GO:0002028	regulation of sodium ion transport	20	0.606942	2.02358	0.000543865	0.00229551	0.00122922	6884	tags=50%, list=16%, signal=42%	Slc8a1/Nkain2/Drd2/Nkain3/Nos1/Sptbn4/Scn1b/Ywhah/Wnk1/P2rx7
Mus musculus	GO:0051966	regulation of synaptic transmission, glutamatergic	21	0.616575	2.08057	0.000598988	0.00247034	0.00132284	3730	tags=48%, list=9%, signal=43%	Grm5/Gria2/Grm7/Grm8/Grm3/Dgki/Cnr1/Grm2/Homer1/Grm1
Mus musculus	GO:0007193	adenylate cyclase-inhibiting G protein-coupled receptor signaling pathway	42	0.483952	1.96554	0.000608292	0.00250054	0.00133901	3886	tags=40%, list=9%, signal=37%	Oprm1/Grm7/Psap/Gnaz/Grm8/P2ry12/Adora1/Gabbr1/Htr1f/Cort/Htr1b/Oprl1/Pde2a/Gpr37/Gabbr2/Htr1d/App
Mus musculus	GO:1990573	potassium ion import across plasma membrane	42	0.477181	1.93804	0.000908011	0.00350127	0.0018749	6695	tags=45%, list=16%, signal=38%	Kcnj11/Atp1a3/Atp1a2/Kcnd3/Slc12a6/Kcnj12/Slc12a5/Hcn4/Kcnj3/Kcnj6/Kcnk9/Kcnj9/Hcn2/Kcnj4/Atp1b1/Kcnj10/Kcnj2/Abcc9/Atp1b2
Mus musculus	GO:0035556	intracellular signal transduction	365	0.243988	1.36968	0.000909998	0.00350127	0.0018749	4804	tags=25%, list=11%, signal=22%	Asb18/Prkcz/Adcy5/Dgke/Wnk2/Rgs7/Tnik/Lrrc8b/Nim1k/Nrg3/Prkce/Mark1/Plcz1/Pak6/Drd2/Prnp/Dclk1/Arhgef4/Mast2/Plcd4/Prkcb/Rasal1/Rgs9/Mcf2l/Nlk/Wsb2/Plcl2/Scg2/Mast1/Plcb1/Abr/Phlpp1/Dgkq/Phlpp2/Adcy9/Rit2/Dgki/Pak5/Dgkb/Camkk1/Akt3/Mfhas1/Pak3/Pde2a/Pak1/Dclk2/Mapk4/Dvl1/Ppp1r1b/Shc3/Adcy8/Pink1/Wnk3/Dclk3/Cnksr2/Rgs6/Plcl1/Mark4/Stk32c/Socs7/Gpr155/Nrbp2/Kalrn/Asb16/Dgkh/Camk4/Fyn/Sh3bp5/Dgkg/Cc…
Mus musculus	GO:0007043	cell-cell junction assembly	25	0.558767	1.97282	0.0011436	0.00428257	0.00229327	3018	tags=40%, list=7%, signal=37%	Cdh10/Cdh20/Cdh12/Cdh8/Cdh9/Cdh13/Cdh7/Cdh22/Cdh18/Cdh4
Mus musculus	GO:0001932	regulation of protein phosphorylation	45	0.441047	1.8397	0.00126004	0.00465535	0.0024929	3864	tags=38%, list=9%, signal=34%	Slc1a1/Ropn1/Cadm4/L1cam/Epm2a/Phlpp1/Rit2/Fnip2/Dvl1/Ppp2r5b/Ppp1r9b/Ncam1/Nhlrc1/Smpd3/Kdm4d/Adcyap1/Arrb2
Mus musculus	GO:0048814	regulation of dendrite morphogenesis	21	0.589457	1.98906	0.001374	0.00498271	0.0026682	11066	tags=76%, list=26%, signal=56%	Tnik/Hecw1/Ptprz1/Nedd4l/Grin1/Nsmf/Chrnb2/Kndc1/Lzts1/Hecw2/Sema4d/Gsk3b/Stk11/Nr2e1/Rap2a/Sipa1l1
Mus musculus	GO:0048266	behavioral response to pain	28	0.516567	1.8863	0.00162489	0.00580909	0.00311071	8798	tags=50%, list=21%, signal=40%	Grin2b/Cntnap2/Gria1/Kcnip3/Cacna1e/Htr7/Grik1/Scn3a/Crhr1/Tacr1/Cacna1a/Scn9a/P2rx2/Trpv1
Mus musculus	GO:0098703	calcium ion import across plasma membrane	22	0.575959	1.98099	0.0016747	0.00597025	0.00319701	7081	tags=64%, list=17%, signal=53%	Slc8a1/Nalf1/Cacna1b/Nalf2/Trpm2/Cacna1e/Slc8a3/Cacna1d/Trpv2/Slc24a2/Slc8a2/Cacna1a/Cacna1f/Cacna1c
Mus musculus	GO:0007274	neuromuscular synaptic transmission	29	0.52406	1.935	0.00190454	0.00675147	0.00361535	10899	tags=66%, list=25%, signal=49%	Rab3a/Large1/Stxbp1/Tspoap1/Rimbp2/Chrm1/Chrnb3/Rimbp3/Egr3/Adarb1/Cacna1a/P2rx2/Slc5a7/Chrna4/Chat/Fchsd1/Fchsd2/Chrna6/Chrna2
Mus musculus	GO:0044331	cell-cell adhesion mediated by cadherin	28	0.507964	1.85488	0.00202119	0.00706578	0.00378366	3018	tags=36%, list=7%, signal=33%	Cdh10/Cdh20/Cdh12/Cdh8/Cdh9/Cdh13/Cdh7/Cdh22/Cdh18/Cdh4
Mus musculus	GO:0003341	cilium movement	47	0.423846	1.75592	0.00261732	0.00890312	0.00476754	13605	tags=51%, list=32%, signal=35%	Dync1h1/Rsph6a/Dnah9/Ccdc39/Cfap100/Dnaaf11/Kif3a/Nme5/Dnah7a/Rsph9/Cfap61/Celsr2/Rsph4a/Odad3/Cfap91/Dnah5/Dnah7c/Dnah11/Cfap73/Cfap70/Dnai4/Hydin/Ccdc63/Dnah6
Canis lupus familiaris	GO:0006886	intracellular protein transport	174	0.591874	2.42707	5.58885e-25	1.43633e-22	5.53002e-23	9819	tags=67%, list=29%, signal=48%	RIMS2/CLTC/RIMS1/MYRIP/EXOC6B/VTI1A/ARL6/STX6/STX12/SNX10/NAPG/VPS33A/LOC474642/AP3M2/TRIM23/NAPB/CHM/VPS35/AP3B2/RAMP3/SYTL2/ARF5/STXBP1/ARF3/TGFBRAP1/GGA3/VPS45/RPH3A/ARFIP2/RAMP1/VPS33B/AP2M1/CLTB/AP2A1/NAPA/AP2S1/STX1B/VIPAS39/AP1S1/ARL4C/LOC119872972/AP1B1/XPOT/AP3S1/STX1A/VPS18/AP2A2/VPS39/SNX27/AP1G1/SNX11/VPS11/VPS26B/GGA2/COPG2/ARL1/APPBP2/SCFD2/STX16/SNX17/TBC1D13/ARFRP1/VTI1B/STX8/COPG…
Canis lupus familiaris	GO:0006468	protein phosphorylation	430	0.469712	1.9972	2.95231e-23	3.79372e-21	1.46062e-21	10933	tags=56%, list=32%, signal=38%	LMTK2/NTRK2/PAK3/GSK3B/KALRN/TBCK/CDK17/CDK14/MAP2K6/MAPK10/EPHA5/STK32A/TNIK/ERBB4/SNRK/AKT3/EPHA4/MAPK1/DCLK2/NLK/NTRK3/ADCK1/CAMK4/PRKCB/GRK3/BCR/MAP2K4/STK39/PDK3/FYN/CDKL2/CDKL1/MAPK4/RPS6KA6/NUAK1/MAP2K1/PAK5/EPHB1/RPS6KL1/RSKR/FLT1/RPS6KC1/CAMKK1/PRKCZ/TYRO3/TAOK3/ABR/TRIO/FAM20B/CAMK2A/MAP4K2/CDK5/PAK1/MAP3K9/CAMK2B/TRPM6/CAMKK2/MAPK3/RPS6KA5/PTK2B/MAPK11/CAMK2D/AAK1/LOC119879477/MAPK12/S…
Canis lupus familiaris	GO:0007268	chemical synaptic transmission	95	0.657079	2.58208	3.77414e-20	3.23318e-18	1.2448e-18	5110	tags=57%, list=15%, signal=49%	CACNA1E/LOC119864503/GABRB2/GABRB3/DLG2/SV2B/GLRB/CACNA1B/HTR2C/GLRA2/HTR4/CACNB2/LOC483087/SV2C/DLG3/APBA2/CHRM3/LOC119877688/NLGN1/NLGN4X/HTR2A/CHRNB2/SLC12A5/PTCHD1/LOC106560021/DLG1/SV2A/CHRNA7/GABRD/GRIN1/APBA1/HTR3A/SNCA/CHRM4/NLGN3/HRH1/DLG4/CACNB3/CHRM1/CHRNA3/SNCB/CACNA1A/CACNB1/CHRNA4/HRH2/NLGN2/HTR6/GABRR1/HTR1D/CHRNA5/GLRA4/CHRNA10/EXOC4/GABRB1
Canis lupus familiaris	GO:0007165	signal transduction	339	0.478284	2.02176	1.23568e-19	7.93925e-18	3.05669e-18	11186	tags=55%, list=33%, signal=37%	ANK2/MAGI2/SRGAP3/GABRG3/GABRG1/GABRB2/PDE4B/GABRB3/ARHGAP21/TENM2/GLRB/PLPPR5/GABRA4/ANK3/MAGI3/GLRA2/ARRB1/PDE1C/PDE8B/YWHAZ/PLPPR4/GABRA1/OLFM3/SPARCL1/PLPPR1/PDE1A/BEX5/MRAS/TTBK2/CHRNB2/IL1RAPL2/TCP11L1/DIRAS2/BEX3/GABRA3/LOC100688940/YWHAH/CHRNA7/NDRG3/TOM1L2/LOC100684429/GABRD/GABRA5/YWHAE/YWHAG/PPP2R5B/PDE4D/LMBR1/HTR3A/ARHGAP35/NDRG4/GABRG2/GABRA2/OLFM1/ARHGAP26/PPP2R5D/ANKDD1A/ARHGAP44/…
Canis lupus familiaris	GO:0035556	intracellular signal transduction	245	0.498316	2.08277	2.95516e-17	1.51895e-15	5.84811e-16	9074	tags=50%, list=26%, signal=37%	DGKB/PAK3/KALRN/GPR155/MCF2/PRKCE/SNRK/PLCL2/MAPK1/DCLK2/NLK/NRG3/DGKI/DGKG/BCR/SHC3/MAPK4/RGS7/NUAK1/MCF2L/DCX/ADCY2/PAK5/VAV3/PREX1/ABR/WSB2/PPP1R1B/ADCY1/PAK1/MAST3/MAPK3/ARHGEF4/RPS6KA5/PSEN2/MAPK11/NRG1/LOC119879477/LOC119878909/DGKZ/ASB8/RPS6KA2/MAST1/ASB6/STK4/RAB40B/RGS6/BRSK1/WNK2/BRSK2/PDPK1/ADCY5/DVL1/PLCD4/CAB39/ADCY3/ADCY9/ASB18/NIM1K/MKNK1/RPS6KA4/MARK2/MAST4/ASB13/ARHGEF3/DEPDC5/PA…
Canis lupus familiaris	GO:0043161	proteasome-mediated ubiquitin-dependent protein catabolic process	86	0.621418	2.42564	2.15034e-15	9.21064e-14	3.54618e-14	8670	tags=72%, list=25%, signal=54%	TRIM2/FBXW7/FBXO45/KCTD2/ERCC8/TRIM3/RMND5A/AREL1/KCTD17/UBE2K/RNF34/KCTD13/PSMD1/USP14/RAD23B/STUB1/KLHL22/SIAH2/AGAP3/GID8/RAD23A/HACE1/UBXN2B/SHARPIN/SIAH3/UBE2A/ZFAND2B/PSMC2/PSMD8/UBE2B/PCNP/PSMC5/PLAA/PSMF1/ARMC8/SPSB4/UBE2G1/PSMD2/MAEA/LOC100687152/PSMD7/DCAF11/PSMD4/PSMD14/SIAH1/NSFL1C/PSMC1/NHLRC1/PSMC3/PSMC4/RFFL/PSMB3/UBXN2A/SPSB3/DDB1/COP1/BFAR/SPOP/WDR26/ZFAND2A/RHOBTB3/PSMA5
Canis lupus familiaris	GO:0016192	vesicle-mediated transport	99	0.586161	2.30695	5.08055e-14	1.63213e-12	6.28383e-13	8841	tags=62%, list=26%, signal=46%	ARL6/STX12/CNIH3/HSPA13/VPS33A/SPAG9/ZFYVE27/TRIM23/CHM/AP3B2/TVP23A/GDI1/RABGEF1/AP4S1/ARF5/MAPK8IP3/VAMP4/STXBP1/ARF3/TGFBRAP1/VPS41/GGA3/VPS45/MON1B/VPS33B/VAMP2/AP1S1/AP1B1/CNIH2/VPS9D1/VPS39/MON1A/VPS11/GGA2/ARL1/SCFD2/STX16/ARL17A/ARL4D/STX7/VAMP1/GGA1/AP1S2/HPS4/JAGN1/HSPA8/TSNARE1/ARF1/LOC119864502/LOC119878427/GDI2/CHML/RIN1/LOC119873859/RAB29/GAPVD1/SFT2D1/ARF4/LOC119871068/CNIH1/RINL
Canis lupus familiaris	GO:0006511	ubiquitin-dependent protein catabolic process	115	0.562374	2.24592	4.98398e-14	1.63213e-12	6.28383e-13	9714	tags=63%, list=28%, signal=46%	NDFIP1/LNX1/NDFIP2/TTC3/NEDD4L/UBE3C/UCHL1/UCHL5/TOLLIP/KCTD21/RNF13/RLIM/RNF8/UBQLN4/FBXO10/RNF14/KCTD6/RNF115/PSMA4/UBE3A/UBE2H/ELOC/FBXO11/RNF111/TRPC4AP/PSMD3/UBL7/UBE2D2/RNF215/RNF146/BAP1/RNF144A/CACUL1/RNF185/NPLOC4/PSMD13/UCHL3/COPS3/AMFR/RBX1/PSMD11/NTAN1/ANKIB1/CDC34/PSMA1/UBE2R2/RNF26/RNF114/ANAPC2/CUL9/UBE3B/NAE1/RNF167/RNF5/SMURF1/RNF6/UBE2L3/CUL4B/CUL7/ARIH1/PSMA2/CUL4A/RNF144B/RNF7…
Canis lupus familiaris	GO:0071805	potassium ion transmembrane transport	60	0.637991	2.38863	7.16914e-12	2.04719e-10	7.88186e-11	5775	tags=60%, list=17%, signal=50%	KCNA3/KCNS2/KCND2/KCNA4/KCNA2/KCNK1/KCNG2/KCNB1/KCNH7/KCNA6/KCNK2/KCNV1/KCNH5/KCNG4/KCNK4/KCNH3/KCNH1/KCNC2/KCNK12/TMEM38A/KCNN2/KCNC4/KCNN1/KCNK10/KCNH8/KCNA1/KCNF1/KCNH4/KCNS3/KCNC1/KCNC3/TMCO3/KCNK9/KCNK7/KCNH2/KCNK15
Canis lupus familiaris	GO:0050804	modulation of chemical synaptic transmission	25	0.79245	2.60886	1.15149e-11	2.95934e-10	1.13937e-10	2956	tags=72%, list=9%, signal=66%	GRIA4/LRRC4C/GRIA1/GRIA3/GRIA2/GRIN3A/GRIK1/GRIK4/NLGN1/LOC119878947/NLGN4X/LRRC4/GRID1/BTBD9/NLGN3/GRIK3/GRIK5/NLGN2
Canis lupus familiaris	GO:0007420	brain development	54	0.646397	2.39508	2.15372e-11	4.87213e-10	1.87582e-10	4085	tags=52%, list=12%, signal=46%	CNTN1/CNTN3/NRCAM/CNTN6/SYNJ1/POU3F2/NNAT/POU3F4/RTN4/POU3F3/RTN3/AMIGO1/NFASC/RTN1/CDK5R1/ADGRL3/CNTN4/TMX2/CNTN5/NDRG4/EMX1/AATK/MEIS3/CDK5R2/CDH2/POU3F1/ZNF335/SYNJ2
Canis lupus familiaris	GO:0051260	protein homooligomerization	56	0.638278	2.37391	2.27493e-11	4.87213e-10	1.87582e-10	4198	tags=54%, list=12%, signal=47%	KCNA3/KCNS2/KCND2/KCNA4/KCTD4/KCNA2/KCTD2/KCNB1/KCNA6/KCND3/KCNV1/KCNG4/ATL1/PRNP/RNF112/KCTD1/KCNC2/KCTD8/KCTD21/KCTD17/KCTD13/KCTD16/KCNC4/KCTD6/KCTD7/KCNA1/KCNF1/KCNS3/KCNC1/KCNC3
Canis lupus familiaris	GO:0006470	protein dephosphorylation	111	0.536379	2.13411	4.37168e-11	8.64247e-10	3.32743e-10	8479	tags=54%, list=25%, signal=41%	PTPRD/EPM2A/DUSP19/PTPRJ/PTPRT/PTPRE/PPM1L/PTPN11/PTEN/PTPRR/PTPRA/DUSP18/PPM1K/DUSP26/PPM1H/PTPRN2/DUSP3/PPM1E/PPP2R5B/PDP1/PTPN5/DUSP8/PPM1B/PTPRS/PPP2R5D/DUSP28/PTPRU/PPP2R1A/DUSP7/PTPDC1/PTPRN/PPP2R5E/SSH1/PDP2/DUSP9/PPM1N/TAB1/PPM1A/DUSP22/PPM1F/DUSP14/UBLCP1/PTPRG/PTPRK/PTPN9/DUSP11/ILKAP/DUSP10/PTPN14/DUSP23/LOC100683481/PTPN23/PPP2R3B/PTPMT1/PTP4A2/PPP2R3A/PPP2R5C/ACP1/PPM1J/PTPN3
Canis lupus familiaris	GO:0031175	neuron projection development	31	0.727895	2.50595	1.69564e-10	3.11272e-09	1.19842e-09	4840	tags=68%, list=14%, signal=58%	MAP2/FRY/GPM6A/PPP1R9A/ZFYVE27/ATXN10/RB1/STMN3/STMN1/STMN2/PPP1R9B/GPRIN1/DTNBP1/MAPT/NCDN/SAMD14/CAMSAP1/CDK16/STMN4/CAMSAP2/MAP4
Canis lupus familiaris	GO:0007399	nervous system development	57	0.621765	2.32125	4.66304e-10	7.98935e-09	3.07597e-09	5188	tags=56%, list=15%, signal=48%	APC/NAV3/NEUROD1/NRG3/NEUROD6/RBFOX1/ATXN1/APC2/NAV1/CSPG5/PPT1/TYRO3/NRSN2/RBFOX2/ACTL6B/NRG1/NEUROD2/LDB2/ACVR1B/NRSN1/UNC119/DPF3/RBFOX3/LOC102156946/NRN1/NEURL1/ACVR1C/GFRA4/DPF1/NRN1L/LDB1/MERTK
Canis lupus familiaris	GO:0000398	mRNA splicing, via spliceosome	115	0.51197	2.04463	5.7905e-10	9.301e-09	3.58097e-09	12836	tags=70%, list=37%, signal=44%	ZMAT2/NOVA1/LOC119864566/NOVA2/TXNL4A/SNRPN/SNU13/HTATSF1/U2AF1L4/YJU2/SNRNP25/PRPF19/C9H9orf78/ZCRB1/RNPS1/RBM10/TXNL4B/LOC609245/UBL5/PRPF31/SNRNP35/DDX41/LSM6/SF3B2/IK/SLU7/SNRPA/CDC40/LSM4/LOC119878063/DHX38/WDR83/LOC102153257/LOC119876667/SNRNP70/XAB2/WBP4/YTHDC1/PLRG1/RBMX2/ZRSR2/LOC608314/DDX23/LSM2/SMU1/PRPF4/SART3/SF3B5/LOC490565/RBM4B/PHF5A/DDX39B/SNRPB2/EFTUD2/GCFC2/RBM14/SF3A3/RBM6/SF…
Canis lupus familiaris	GO:0035249	synaptic transmission, glutamatergic	29	0.736204	2.49784	1.25437e-09	1.89631e-08	7.30098e-09	4657	tags=76%, list=14%, signal=66%	GRIA4/GRIA1/GRIA3/GRIA2/GRIN3A/CDH8/GRIK1/GRIN2A/UNC13A/UNC13C/GRIK4/LOC119878947/NAPB/GRID1/GRIN2D/SLC17A7/GRIK3/NAPA/UNC13B/GRIK5/GRIK2/GRIN2C
Canis lupus familiaris	GO:0016567	protein ubiquitination	108	0.520607	2.06673	1.79246e-09	2.55924e-08	9.85331e-09	11636	tags=67%, list=34%, signal=44%	FBXO25/CUL5/CAND2/UBR1/RNF157/ASB6/LRSAM1/RNF13/RLIM/KCTD13/RNF208/FBXO10/RNF220/CUL2/DTX3/EIPR1/RNF115/MARCHF9/MARCHF2/CRBN/MGRN1/MARCHF4/PRPF19/FBXO11/ASB13/ZZEF1/RNF103/MIB2/PCNP/CUL1/ANAPC11/RBX1/DTX1/UBR3/CNOT4/RNF26/FBXW5/KLHL9/RNF181/VCPIP1/NAE1/RNF167/RNF6/CUL4B/TMEM129/RNF25/CUL4A/RNF227/ZNF598/BRAP/RNF7/KLHL21/LOC119868892/UBB/KLHL13/UBC/CAND1/RNF223/RNF126/PDZRN3/RCHY1/CBLL1/HERC2/DCAF…
Canis lupus familiaris	GO:0000209	protein polyubiquitination	67	0.573908	2.18053	2.12385e-09	2.87278e-08	1.10605e-08	9246	tags=60%, list=27%, signal=44%	TRIM2/RNF180/MARCHF1/FBXO28/UBE3C/ERCC8/TRIM3/AREL1/UBE2K/RNF14/UBE2E3/STUB1/UBE3A/UBE2H/UBE2E2/UBE4A/HACE1/RNF144A/MKRN2/UBE2A/UBE2B/UBE4B/ANKIB1/CDC34/UBE2G1/UBE2R2/RNF114/HECTD2/NHLRC1/UBE3B/UBE2L3/ARIH1/UBE2E1/UBOX5/FBXO22/RNF144B/PPIL2/MKRN3/UBE2D1/RNF166
Canis lupus familiaris	GO:0042391	regulation of membrane potential	48	0.635644	2.32003	2.98473e-09	3.83537e-08	1.47665e-08	6357	tags=56%, list=18%, signal=46%	GABRB2/RIMS2/GABRB3/GLRB/RIMS1/GLRA2/CHRNB2/KCNH5/CHRNA7/GABRD/GRIN1/KCNH3/HTR3A/KCNH1/CHRNA3/RIMS3/CHRNA4/RIMS4/KCNH8/KCNH4/GABRR1/CHRNA5/GLRA4/CHRNA10/GABRB1/CHRNB4/GABRQ
Canis lupus familiaris	GO:0000122	negative regulation of transcription by RNA polymerase II	290	0.408123	1.71988	1.33694e-08	1.63616e-07	6.29938e-08	11834	tags=56%, list=34%, signal=37%	MAGEE2/THRB/ID4/ZFP69B/ZFP69/CBX5/ATXN1/NR2E1/BRMS1L/LOC119877167/ZNF605/MAGEL2/URI1/CBX7/LOC102151519/LOC119863913/NR2F1/NDN/LOC480926/LDB2/ZNF501/THRA/ZNF620/FLCN/MAGEF1/ZNF311/GATAD2B/DLX1/DLX2/KCNIP3/ZFP28/TRIM27/ZBTB11/ZFP3/HDAC9/ZBTB45/ZNF175/LOC484365/MAGED1/ZNF517/SIN3B/MLIP/ZFP37/ZFP1/MTA1/HDAC5/ZNF772/MIER2/ZNF846/INSM2/MXD1/ZNF629/SEMA4D/LOC479185/LOC102154391/CHD3/SOX8/ZNF454/HDAC4/NO…
Canis lupus familiaris	GO:0050877	nervous system process	45	0.628676	2.28569	1.47429e-08	1.64735e-07	6.34246e-08	6357	tags=56%, list=18%, signal=45%	GABRG3/GABRG1/GABRB2/GABRB3/GLRB/GABRA4/GLRA2/GABRA1/CHRNB2/GABRA3/CHRNA7/GABRD/GABRA5/HTR3A/GABRG2/GABRA2/CHRNA3/CHRNA4/GABRR1/CHRNA5/GLRA4/CHRNA10/GABRB1/CHRNB4/GABRQ
Canis lupus familiaris	GO:1902600	proton transmembrane transport	65	0.572326	2.17259	1.4259e-08	1.64735e-07	6.34246e-08	8091	tags=55%, list=24%, signal=42%	ATP6V1A/SLC9B2/SLC9A7/SLC9A6/ATP6V1E1/ATP6V1H/SLC36A1/ATP6V0A1/SLC9A5/ATP6V1B2/ATP6V1C1/ATP6V0E2/ATP6V0D1/ATP6V1G2/SLC9A3/ATP1A3/ATP1A4/ATP6V0C/LOC111090910/ATP1A1/ATP5F1B/SLC9A1/ATP6V1G1/ATP5F1A/TMCO3/ATP6V1F/ATP6V0B/LOC119877785/SLC9A9/SLC9A8/ATP5MC3/ATP6V0A2/ATP5MC1/ATP5MC2/ATP6V1C2/ATP6V1G3
Canis lupus familiaris	GO:0006888	endoplasmic reticulum to Golgi vesicle-mediated transport	88	0.529635	2.07528	1.72624e-08	1.84852e-07	7.11696e-08	10321	tags=64%, list=30%, signal=45%	LOC474642/TRAPPC2/TRAPPC6B/SEC22B/SEC22C/RINT1/TRAPPC2L/TRAPPC1/TRAPPC3/LOC119878548/COPG2/GOLT1B/COPG1/TMED7/ERGIC1/TMED1/LMAN1L/TRAPPC4/YKT6/SEC24C/BCAP31/COPE/TMED10/COPA/SEC23A/WHAMM/TFG/TRAPPC6A/TBC1D20/BET1/TMED4/TEX261/ZW10/STX5/SCFD1/YIF1B/YIPF5/TMED3/SAR1B/NRBP1/ERGIC2/SAR1A/NRBP2/TRAPPC8/TMED5/MPPE1/ARCN1/USO1/YIPF6/COPB2/LMAN2L/BCAP29/TRAPPC5/MIA3/KDELR1/ERGIC3
Canis lupus familiaris	GO:0007156	homophilic cell adhesion via plasma membrane adhesion molecules	110	0.498231	1.97872	2.60906e-08	2.68212e-07	1.03264e-07	7083	tags=46%, list=21%, signal=37%	DSCAM/CDH7/LSAMP/CDH10/CDH12/PCDH19/CDH20/MDGA2/CLSTN2/PCDHA13/CDH8/CDH9/PCDH7/PCDH10/CDH18/CELSR2/LOC479600/IGSF11/PCDH9/LOC485469/CELSR3/LOC111094198/PCDH1/DSCAML1/LOC478038/LOC111091928/PCDH15/CDH4/CDH22/CADM3/CLSTN3/LOC487177/IGSF21/CDH23/CDH13/MDGA1/CDH2/LOC487178/LOC487175/LOC119863934/CDHR1/LOC111091918/LOC487172/NECTIN1/CDH24/PCDHAC1/RET/PCDH20/CDH19/LOC487176/LOC119879105
Canis lupus familiaris	GO:0018105	peptidyl-serine phosphorylation	59	0.581105	2.17346	3.17276e-08	3.13615e-07	1.20745e-07	9074	tags=59%, list=26%, signal=44%	PRKCE/PRKACB/CAMKV/TTBK2/CAMK1G/CAMK1D/MAST3/CAMK1/MAST1/DYRK1A/CSNK1G3/ULK3/PDPK1/MKNK1/MAST4/TBK1/PRKACA/UHMK1/SBK1/ULK1/CSNK1E/VRK1/CSNK1G2/TTBK1/STK35/MAPKAPK5/TLK1/CSNK1D/PNCK/STK38L/IKBKE/MAST2/ULK2/CSNK1A1/TLK2
Canis lupus familiaris	GO:0000422	autophagy of mitochondrion	26	0.718264	2.38431	3.57042e-08	3.39851e-07	1.30846e-07	6991	tags=77%, list=20%, signal=61%	WIPI2/GABARAPL2/GABARAPL1/PINK1/ATG12/MAP1LC3B/ATG9A/FBXO7/MAP1LC3A/FUNDC1/ATG5/ATG2A/ATG7/ATG3/WDR45B/FIS1/ATG9B/WDR45/FUNDC2/GABARAP
Canis lupus familiaris	GO:0034220	monoatomic ion transmembrane transport	40	0.632803	2.25869	3.96351e-08	3.63793e-07	1.40064e-07	6357	tags=55%, list=18%, signal=45%	GABRG3/GABRG1/GABRB2/GABRB3/GABRA4/GABRA1/CHRNB2/GABRA3/CHRNA7/GABRD/GABRA5/HTR3A/GABRG2/GABRA2/CHRNA3/CHRNA4/GABRR1/CHRNA5/CHRNA10/GABRB1/CHRNB4/GABRQ
Canis lupus familiaris	GO:0007264	small GTPase-mediated signal transduction	62	0.565376	2.12829	4.99081e-08	4.42289e-07	1.70285e-07	11380	tags=69%, list=33%, signal=46%	DOCK4/RAPGEF2/ARHGAP32/RHOT1/DOCK3/TIAM1/DOCK9/CHM/LOC106558875/RHOBTB2/GDI1/RHEBL1/RHOF/RAC3/KNDC1/RND1/ARHGEF18/ARHGAP33/RAC1/RHOT2/DOCK10/TIAM2/RHOB/CDC42/RND2/SH2D3C/RHEB/BCAR3/GDI2/RHOG/CHML/RALBP1/RABIF/LOC119871068/RHOV/RHOQ/PLCE1/DOCK1/ARHGAP31/LOC100685955/DOCK7/RHOU/ARHGAP1
Canis lupus familiaris	GO:0030433	ERAD pathway	59	0.572788	2.14235	7.46689e-08	6.39664e-07	2.46276e-07	9773	tags=69%, list=28%, signal=50%	DNAJB14/SGTB/MARCHF6/UBQLN1/PSMC6/UBQLN2/FBXO27/JKAMP/LOC119873342/DNAJB2/FBXO44/FBXO2/LOC119877792/TMUB2/ERLEC1/UBE4A/DNAJC18/RNF103/LOC480667/SGTA/VCP/ECPAS/TMUB1/DNAJB6/UBE4B/UBE2G2/FAF1/DNAJB12/CANX/RNF175/ANKZF1/FBXO6/OS9/UFD1/SELENOS/FAF2/DERL1/AUP1/DNAJB9/BAG6/NCCRP1
Canis lupus familiaris	GO:0006811	monoatomic ion transport	35	0.657537	2.31307	8.50973e-08	6.83438e-07	2.6313e-07	5663	tags=63%, list=16%, signal=53%	GRIA4/NALCN/GRIA1/GRIA3/GRIA2/GRIN3A/GRIK1/GRIN2A/GRIK4/HCN1/SFXN5/GRID1/GRIN1/GRIN2D/GRIK3/TPCN1/SFXN1/GRIK5/SFXN4/GRIK2/GRIN2C/LOC119877526
Canis lupus familiaris	GO:0006355	regulation of DNA-templated transcription	308	0.38946	1.64318	8.44183e-08	6.83438e-07	2.6313e-07	11952	tags=50%, list=35%, signal=33%	SOX2/SOX21/NEUROD1/NEUROD6/ZNF630/SPIN1/CREBL2/APBB1/RPS6KA5/NEUROD2/APBB3/ZNF341/TERF2IP/EMX1/CITED1/LOC119863916/ESRRG/OLIG2/ZFAT/SOX1/MN1/RPS6KA4/ZNF189/LOC100855689/HIRA/NSD3/PRMT5/LOC119868446/MLF2/HSF4/NR3C2/CCAR2/KRBA1/TLE5/ACTR5/TLE4/ZBTB4/MTERF3/POGK/PRDM8/ZNF213/MLLT3/SETD7/LOC102152102/ZNF500/LIN52/L3MBTL2/APBB2/YEATS4/LOC490422/ZNF383/LOC102154915/RERE/CNOT3/SCRT1/ZNF667/GSX2/KDM1A/HS…
Canis lupus familiaris	GO:0000045	autophagosome assembly	32	0.66517	2.29808	1.03812e-07	8.08477e-07	3.11271e-07	8545	tags=81%, list=25%, signal=61%	UBQLN1/UBQLN2/ATG13/BECN1/GABARAPL2/GABARAPL1/ATG12/MAP1LC3B/LOC119877912/UBXN2B/PIK3C3/ATG16L1/MAP1LC3A/ATG5/ATG2A/ATG16L2/ATG7/ATG3/NSFL1C/GABARAP/UBXN2A/TP53INP2/ATG101/STING1/EMC6/ATG14
Canis lupus familiaris	GO:0000381	regulation of alternative mRNA splicing, via spliceosome	32	0.662625	2.28929	1.24725e-07	9.42772e-07	3.62976e-07	9790	tags=78%, list=28%, signal=56%	KHDRBS2/CELF2/NOVA1/RBFOX1/RBFOX2/KHDRBS3/NOVA2/CELF4/CELF6/RBFOX3/CELF3/CELF1/FXR2/RBM11/CELF5/WTAP/FMR1/PUF60/SF3A1/SMNDC1/YTHDC1/HNRNPU/RBM15B/KHDRBS1/SMN
Canis lupus familiaris	GO:0070588	calcium ion transmembrane transport	42	0.605453	2.16716	1.65185e-07	1.1842e-06	4.55926e-07	8547	tags=62%, list=25%, signal=47%	LOC119864503/ATP2B1/ATP2C1/ITPR1/CACNB2/ATP2B2/SLC24A2/ATP2A2/SLC24A3/ATP2B3/CACNA1I/SLC24A4/CACNG2/TRPM2/CACNB3/CACNB1/CACNG4/RYR1/CACNA1G/RYR2/TMEM165/TRPC5/TRPC2/TRPC3/TRPC1/ATP2B4
Canis lupus familiaris	GO:0006486	protein glycosylation	68	0.550066	2.09732	1.6588e-07	1.1842e-06	4.55926e-07	5597	tags=41%, list=16%, signal=35%	ST8SIA1/ST8SIA3/B3GALT1/ST6GAL2/B3GALT5/B3GALNT1/ST6GALNAC5/B4GAT1/ST3GAL3/ST6GALNAC3/ALG1/B3GALT2/B3GALT6/SERP2/EXTL3/ST8SIA5/LOC100684247/ST6GALNAC6/ST3GAL5/B3GNT7/EXTL2/B3GNT4/ST3GAL2/ST3GAL4/EXTL1/B3GNT2/FKTN/NUS1
Canis lupus familiaris	GO:0043547	positive regulation of GTPase activity	88	0.508949	1.99423	2.51591e-07	1.74754e-06	6.72817e-07	7743	tags=45%, list=23%, signal=35%	RASGRF2/RAPGEF5/BCR/RAPGEF4/RAB3GAP1/CHN1/RASGEF1A/RASGRP1/DOCK9/RASGEF1C/RAPGEF3/RAP1GDS1/RASGRF1/ABR/ADAP1/RAPGEFL1/ARHGAP44/RAPGEF1/FLCN/CX3CL1/CHN2/ARAP2/RASGEF1B/ASAP2/RALGPS1/ASAP1/SEMA4D/DOCK10/RGL1/TSC2/ADAP2/CCL13/TBC1D20/RALGAPA1/CCL25/RALGDS/SOS1/RALBP1/SNX13/RAPGEF6
Canis lupus familiaris	GO:0048488	synaptic vesicle endocytosis	20	0.728985	2.28537	2.97967e-07	2.0152e-06	7.75869e-07	5956	tags=70%, list=17%, signal=58%	SGIP1/SYNJ1/SYT1/NLGN1/NLGN4X/SYT5/AMPH/SNCA/NLGN3/SNCB/NLGN2/SYNJ2/STON2/SYT2
Canis lupus familiaris	GO:0007275	multicellular organism development	140	0.450945	1.82732	5.94119e-07	3.91509e-06	1.50735e-06	7377	tags=37%, list=21%, signal=29%	CDH7/NTRK2/SPRED1/CDH10/CDH12/ERBB4/CDH20/CDH8/CDH9/NTRK3/CDH18/FSTL5/FLT1/TYRO3/DKK3/FSTL4/CDH4/CDH22/SPRY3/SPRY2/DDR1/OTX1/SIAH2/FGFR3/VANGL2/CHRD/FLT3/CDH13/PTCD2/CDH2/DKK2/SIAH3/EYA2/CHURC1/WNT9A/CDHR1/MERTK/JAG2/WNT7B/KREMEN1/WNT16/CDH24/SPRED3/SIAH1/ALK/RET/KIT/SPRED2/CDH19/EYA1/DLL1/FGFR1
Canis lupus familiaris	GO:0006457	protein folding	87	0.498847	1.95155	6.52609e-07	4.18955e-06	1.61302e-06	11746	tags=67%, list=34%, signal=44%	MKKS/PPIL3/PFDN4/ARL2/CDC37L1/LOC119876501/VBP1/PPIH/PFDN6/HSP90AA1/DNAJA3/CCT8/NUDCD3/TRAP1/AHSA1/NUDC/PPIL1/PPIA/TBCE/CCT6A/LOC610181/GRPEL2/PDRG1/PTGES3/CCT7/HSPH1/TCP1/PFDN2/PPID/CWC27/QSOX2/HSP90AB1/LOC102152612/PFDN5/GRPEL1/CANX/HSPA4/DNLZ/DNAJB11/PPIL2/CDC37/LOC100687242/CCT3/PTGES3L/PPIF/PFDN1/LOC102151596/LOC119876148/CCT4/CCT2/LOC119876513/LOC100686930/CALR/TECTA/CCT5/NUDCD2/HSPA4L/PPIG
Canis lupus familiaris	GO:0045944	positive regulation of transcription by RNA polymerase II	175	0.425298	1.74611	6.68372e-07	4.18955e-06	1.61302e-06	9639	tags=47%, list=28%, signal=34%	NCOA1/THRB/SLC30A9/SS18L1/MEF2C/LMO3/SMARCA2/TP53BP1/LPIN2/MEF2A/NR2F1/CRTC1/LDB2/THRA/ASCL1/LMO1/SREBF2/MEF2D/RXRB/MEIS3/SSBP3/SETD3/PTOV1/SSBP4/AKIRIN1/SS18L2/AKIRIN2/KAT2A/TFCP2/MCRS1/MAX/CHCHD2/LDB1/NR1D2/RNF4/NR2C2/PPARGC1B/WWOX/PPARD/SMARCA4/MED25/RXRG/KAT2B/NR1H2/PPARGC1A/NCOA6/KANSL3/CD40/DRAP1/STOX2/RNF10/BCL9/NR1D1/LOC119864930/LOC119877378/PCBP1/MED19/PTMS/NR2E3/BCL11B/ASXL3/CTNNB1/SSB…
Canis lupus familiaris	GO:0031146	SCF-dependent proteasomal ubiquitin-dependent protein catabolic process	36	0.623514	2.20784	8.16307e-07	4.87886e-06	1.8784e-06	8434	tags=67%, list=25%, signal=50%	FBXL17/CUL5/FBXL4/SKP1/FBXO27/FBXL2/FBXL16/FBXL18/CUL2/FBXW4/FBXO44/FBXO2/FBXL15/LOC491134/CUL1/FBXO9/FBXL14/FBXO33/FBXO38/FBXL20/FBXL3/FBXL6/FBXO6/FBXL5
Canis lupus familiaris	GO:0016579	protein deubiquitination	76	0.51753	1.99605	8.05269e-07	4.87886e-06	1.8784e-06	10435	tags=55%, list=30%, signal=39%	USP33/USP13/OTUD6B/USP32/USP27X/USP31/USP22/USP5/UCHL1/UCHL5/USP11/OTUD3/USP35/USP14/USP54/USP30/OTUD5/JOSD1/USP21/USP20/BAP1/WDR48/UCHL3/USP12/PSMD14/JOSD2/USP19/USP43/USP4/USP10/USP48/USP9X/USP24/USP45/USP46/USP39/USP36/LOC119878021/LOC119878373/USP3/LOC119877072/LOC119878356
Canis lupus familiaris	GO:0000226	microtubule cytoskeleton organization	85	0.493505	1.92233	1.48841e-06	8.69367e-06	3.34714e-06	6077	tags=44%, list=18%, signal=36%	MAP2/TOGARAM2/MAP1B/TTLL7/MAP7D2/MAP1A/LOC478702/NUAK1/TOGARAM1/TUBB3/TTLL11/LOC106557476/MAP6/MAPT/EML2/DYNC1LI2/LOC119866377/BRSK1/BRSK2/TUBB2A/DYNC1LI1/NIM1K/MARK2/MARK1/MARK4/TUBA4A/MAP1S/MAP7D1/TUBB4A/SIK3/TTLL1/MAP4/EML1/TUBB/TBCD/LOC119867636/LOC491231
Canis lupus familiaris	GO:0045892	negative regulation of DNA-templated transcription	55	0.548772	2.03243	2.56958e-06	1.46752e-05	5.65008e-06	9505	tags=62%, list=28%, signal=45%	CCDC85A/CIPC/ZC3H8/NKRF/BASP1/KCTD1/RCOR2/CCDC85B/ZGPAT/LOC612523/CBX4/AGBL4/RUNX1T1/CBFA2T2/NKAP/NAB2/CRY2/EID1/CIART/RING1/CBFA2T3/C18H11orf95/ZC3H4/PPHLN1/COMMD7/TRERF1/MIDEAS/CIR1/ZBTB21/SPINDOC/NAB1/VGLL4/RCOR1/ZNF703
Canis lupus familiaris	GO:0090630	activation of GTPase activity	38	0.591843	2.1001	3.00924e-06	1.68125e-05	6.47297e-06	8301	tags=66%, list=24%, signal=50%	TBCK/GARNL3/SGSM1/SIPA1L1/TIAM1/RAP1GAP2/TBC1D22B/RALGAPB/TBC1D5/LOC487387/RANGAP1/NGEF/TBC1D17/TBC1D14/ARHGAP22/TBC1D7/TIAM2/TBC1D13/GMIP/TBC1D25/TBC1D16/TBC1D22A/ARHGEF26/SIPA1L2/ARHGEF19
Canis lupus familiaris	GO:0010506	regulation of autophagy	24	0.667871	2.18303	3.58796e-06	1.94205e-05	7.47706e-06	9169	tags=75%, list=27%, signal=55%	SOGA3/RRAGD/MTMR4/CISD1/GPR137B/RRAGC/RRAGB/RPTOR/RRAGA/MTCL1/DRAM2/SOGA1/LOC119876050/GPR137/RMC1/USP10/WDR41/MTMR3
Canis lupus familiaris	GO:0007409	axonogenesis	24	0.66764	2.18228	3.62717e-06	1.94205e-05	7.47706e-06	3866	tags=58%, list=11%, signal=52%	SLITRK5/SLITRK1/MAP1B/SLITRK3/PLPPR4/MAP1A/SLITRK2/SLITRK4/CDK5/RAB3A/APP/APLP1/ULK1/MAP1S
Canis lupus familiaris	GO:0006821	chloride transport	24	0.666034	2.17702	3.90165e-06	2.04638e-05	7.87874e-06	4224	tags=54%, list=12%, signal=48%	GABRG3/GABRG1/CLCN3/GABRA4/GABRA1/CLCN4/GABRA3/GABRA5/GABRG2/GABRA2/CLCN6/CLCN7/CLNS1A
Canis lupus familiaris	GO:0072659	protein localization to plasma membrane	48	0.557583	2.03512	7.0364e-06	3.5458e-05	1.36516e-05	8341	tags=60%, list=24%, signal=46%	RAB3C/SPTBN1/RAB3B/EFR3A/ZFYVE27/TSPAN5/RAMP3/TTC7B/FAM126B/RAB12/TSPAN17/RAB3A/EFR3B/RAB40B/FLOT1/RAMP1/TSPAN3/PACS2/RAB40C/MRAP2/FLOT2/PACS1/MPP5/C2CD5/LOC100686307/TSPAN14/PIGW/RAB8B/RAB3D
Canis lupus familiaris	GO:0006897	endocytosis	51	0.548388	2.01872	8.79236e-06	4.26347e-05	1.64147e-05	9293	tags=61%, list=27%, signal=44%	HEATR5B/NECAP1/REPS2/ATP9A/SORT1/C11H9orf72/EPS15/AP3M2/EPN2/RABEP1/SH3GL3/EHD3/DENND1A/REPS1/EPS15L1/CSNK1G3/EPN1/NCKIPSD/FNBP1/CSNK1E/PIK3C3/CSNK1G2/HIP1R/CSNK1D/LOC102156511/RALBP1/RABEP2/AP3M1/HIP1/ATP9B/DENND1C
Canis lupus familiaris	GO:0016197	endosomal transport	31	0.606058	2.0865	9.42e-06	4.48322e-05	1.72608e-05	7419	tags=58%, list=22%, signal=46%	ZFYVE9/REPS2/NSG2/EPS15/TMCC1/NSG1/CALY/EHD3/REPS1/EPS15L1/LAMTOR1/VPS4A/ITSN1/VPS16/BLOC1S1/AP5B1/BLOC1S2/LOC102156511
Canis lupus familiaris	GO:0071277	cellular response to calcium ion	27	0.635002	2.1143	9.67575e-06	4.52121e-05	1.74071e-05	6032	tags=63%, list=18%, signal=52%	SYT1/SYT11/SYT13/SYT7/CPNE4/CPNE7/SYT17/SYT3/SYT5/SYT12/CPNE5/SYT6/CPNE9/RASAL1/CPNE6/SYT2/SYT4
Canis lupus familiaris	GO:0007417	central nervous system development	45	0.556493	2.02325	1.24625e-05	5.71939e-05	2.20202e-05	9745	tags=60%, list=28%, signal=43%	ZIC5/LOC119875993/APP/ZIC2/EMX1/APLP1/GBA2/NOTO/FXR2/LOC119879078/MARCKSL1/ZIC3/ZNF76/ZNF432/TPP1/APLP2/ZNF362/FMR1/ZNF436/ZKSCAN8/MARCKS/ZIC4/LOC119876935/LOC482454/RELN/LOC482280/ZIC1
Canis lupus familiaris	GO:0006338	chromatin remodeling	53	0.530698	1.9597	1.30068e-05	5.86447e-05	2.25787e-05	10514	tags=68%, list=31%, signal=47%	SATB1/SATB2/NPM2/LOC485120/HIRA/INO80C/KAT2A/CHD3/HCFC1/KAT2B/TADA2A/KDM4B/BAZ1B/SMARCB1/VPS72/CHD5/EZH1/KDM5C/INO80E/KDM4C/ARID1B/BRD4/YEATS2/INO80B/TADA2B/RUVBL2/HCFC2/ARID1A/DMAP1/BRD2/INO80/DR1/ZNHIT1/KDM4A/TTI1/CHD4
Canis lupus familiaris	GO:0045893	positive regulation of DNA-templated transcription	78	0.486088	1.87973	1.36949e-05	6.06828e-05	2.33634e-05	10725	tags=56%, list=31%, signal=39%	MSANTD1/MLLT11/ATXN7L3/DYRK1A/RNF13/SMARCC2/RNF115/YAF2/TBR1/TFE3/WBP2/RNF111/ING1/AFAP1L2/CHURC1/BICRAL/BICRA/GPBP1/ING5/TFEB/MYRF/RNF167/RNF6/EAF1/TBX6/TBX1/ARID1B/TP53INP2/PML/RYBP/TRIM45/TBX18/TBX15/GPBP1L1/ARID1A/ING2/MED16/KMT2A/ENY2/SFR1/GPATCH3/LOC100688271/DYRK1B/HMBOX1
Canis lupus familiaris	GO:0032543	mitochondrial translation	24	0.648801	2.1207	1.48107e-05	6.45145e-05	2.48387e-05	12094	tags=100%, list=35%, signal=65%	GATB/QRSL1/HARS1/LARS2/CHCHD1/MRPS35/MRPL23/GFM2/MRPL47/MRPL57/MRPL43/MRPS18C/MRPS18B/MRPS18A/PTCD3/LOC475406/MRPS34/LOC100688077/MRPL52/RARS2/MRPL16/GATC/LOC102155750/MRPS16
Canis lupus familiaris	GO:0007218	neuropeptide signaling pathway	43	0.55368	1.99199	1.75082e-05	7.49933e-05	2.88731e-05	9232	tags=53%, list=27%, signal=39%	OPRK1/OPRD1/GPR149/SCG5/NTSR2/OPRL1/NTSR1/PROKR2/SSTR3/NPY/SSTR1/MCHR1/GPR83/SSTR5/SSTR2/GPR150/NPPB/NPPA/MCHR2/GALR3/NPBWR1/HCRT/LOC119875961
Canis lupus familiaris	GO:0042147	retrograde transport, endosome to Golgi	38	0.560356	1.98837	2.26113e-05	9.37277e-05	3.6086e-05	9612	tags=66%, list=28%, signal=47%	VPS50/HEATR5B/RAB9B/VTI1A/VPS53/VPS35/SLC66A2/VPS52/VPS51/PLEKHA3/WASHC1/VPS26B/GOLT1B/VTI1B/BET1L/PHETA1/RAB9A/WIPF3/WASHC2C/PLEKHJ1/DENND2A/VPS29/SNX8/LOC475215/RCSD1
Canis lupus familiaris	GO:0007411	axon guidance	82	0.474774	1.84619	2.23226e-05	9.37277e-05	3.6086e-05	8911	tags=45%, list=26%, signal=34%	DSCAM/KALRN/EPHA5/EPHA4/CYFIP2/SLIT1/PTPRO/EPHB1/DSCAML1/TUBB3/LOC119871983/EFNA2/EPHB6/SEMA4A/SEMA6B/SEMA6D/SEMA5B/EPHA10/ARHGEF25/MEGF9/SEMA4D/EPHA8/EFNA5/SEMA7A/SEMA4F/EFNB3/DRAXIN/IGDCC3/EFNA3/SEMA6A/SEMA6C/NRP2/IGDCC4/SEMA4C/SEMA4B/EPHB2/EFNB2
Canis lupus familiaris	GO:0007015	actin filament organization	73	0.475985	1.83034	3.36405e-05	0.000137232	5.28355e-05	8864	tags=47%, list=26%, signal=35%	MYO5A/PPP1R9A/SHROOM2/ARHGEF2/ELMO2/LOC119875993/PPP1R9B/WASL/CORO2B/PACSIN1/RAC3/ELMO1/CORO1A/KPTN/TPM3/CORO6/SAMD14/LOC119879078/MARCKSL1/RAC1/LOC491979/ERMN/LOC102153128/HIP1R/CORO2A/TAC3/MPRIP/RHOG/BRK1/MARCKS/SHROOM3/XIRP1/LOC119873726/HIP1
Canis lupus familiaris	GO:0006906	vesicle fusion	24	0.631031	2.06261	4.57521e-05	0.000183723	7.07351e-05	7673	tags=62%, list=22%, signal=49%	STX6/STX12/SYT11/SYT7/VAMP7/VAMP2/STX1B/STX16/STX8/STX7/VAMP1/GOSR2/SYT4/STX4/STX5
Canis lupus familiaris	GO:0007265	Ras protein signal transduction	44	0.527888	1.91491	5.11018e-05	0.000202049	7.77906e-05	9535	tags=59%, list=28%, signal=43%	RASGRF2/RAPGEF5/RAPGEF4/KRAS/RASGEF1A/RASGRP1/RASGEF1C/RAPGEF3/RASGRF1/RAPGEFL1/RAPGEF1/HRAS/RASGEF1B/RALGPS1/RGL1/RIT2/MAPKAPK5/ERAS/RALGDS/SOS1/RAPGEF6/BRAP/RALA/RASGRP2/SOS2/USP8
Canis lupus familiaris	GO:0000902	cell morphogenesis	39	0.551126	1.96658	5.55147e-05	0.000216171	8.32278e-05	8093	tags=56%, list=24%, signal=43%	CDH7/CDH10/FRY/CDH12/CDH20/CDH8/CDH9/CYFIP2/CDH18/NCKAP1/ARHGEF2/CDH4/CAP2/CDH22/CDH13/CDH2/CDHR1/CDH24/CAP1/CDH19/CAPZB/FRYL
Canis lupus familiaris	GO:0055085	transmembrane transport	270	0.361691	1.51989	6.59921e-05	0.000253134	9.74589e-05	8460	tags=39%, list=25%, signal=30%	AQP4/SLC4A10/SLC17A5/GPR155/NALCN/SLC35B4/CLCN3/SLC7A14/KCNQ3/MFSD4B/SV2B/SLC30A9/SLC4A4/SLC4A8/SV2C/SLC22A15/SLCO1C1/SLC22A4/KCNQ5/HCN1/SVOP/LOC100686848/SLC15A2/KCNMA1/SLC23A2/SLC26A4/CELSR3/SLC22A5/SLC25A16/CLCN4/SV2A/SLC43A2/SLC7A4/ABCB9/SLC22A17/SLC16A2/SLC17A7/SLC35F6/ABCG1/SLC16A14/LOC478384/SLC4A3/SPNS2/LOC486151/SLC45A1/CLCN6/ABCC8/ABCA3/SLC25A23/TPCN1/SLC35F1/CLCN7/SLC7A3/MFSD3/HCN3/ABC…
Canis lupus familiaris	GO:0006612	protein targeting to membrane	30	0.596908	2.04118	6.80768e-05	0.00025729	9.90591e-05	10707	tags=73%, list=31%, signal=51%	ZDHHC2/ZDHHC23/ZDHHC14/NACAD/ZDHHC21/GOLGA7B/VPS37D/RTP1/GOLGA7/RTP5/VPS37B/ZDHHC18/ZDHHC9/ZDHHC7/VPS37C/ZDHHC3/VPS37A/ZDHHC24/LOC100687370/ZDHHC1/ZDHHC15/ZDHHC20
Canis lupus familiaris	GO:0048015	phosphatidylinositol-mediated signaling	21	0.65113	2.06122	7.39279e-05	0.000275355	0.000106014	6193	tags=62%, list=18%, signal=51%	PLCB1/PLCH2/PIK3CB/PLCH1/PI4KA/PLCB2/PIK3C3/PLCG1/PIK3C2B/PLCB4/PI4KB/PIK3CD/PIK3CG
Canis lupus familiaris	GO:0006813	potassium ion transport	23	0.632775	2.04729	9.01022e-05	0.000326145	0.000125569	5717	tags=65%, list=17%, signal=54%	KCNQ3/KCNQ5/KCNMA1/KCNMB2/KCNT1/KCNMB4/KCNQ2/KCNAB2/ABCC8/HCN3/KCNAB3/HCN2/KCNQ4/HCN4/KCNAB1
Canis lupus familiaris	GO:0006891	intra-Golgi vesicle-mediated transport	22	0.6267	2.00639	8.9629e-05	0.000326145	0.000125569	10375	tags=77%, list=30%, signal=54%	VTI1A/NSF/TRAPPC10/COG6/TRAPPC3/COG8/COPG2/VTI1B/COPG1/GOSR2/COG5/COPE/COPA/COG1/CUX1/COPB2/COG3
Canis lupus familiaris	GO:0007005	mitochondrion organization	20	0.645451	2.02349	9.50831e-05	0.000339394	0.00013067	9743	tags=75%, list=28%, signal=54%	RHOT1/ADCK1/LONP1/MTX2/PTCD2/RHOT2/DNAJA3/CHCHD2/LOC119876297/MTX1/MIEF1/MTX3/CHCHD10/ATAD3A/PHB
Canis lupus familiaris	GO:0016575	obsolete histone deacetylation	35	0.566459	1.99268	0.000101369	0.000356875	0.0001374	9528	tags=69%, list=28%, signal=50%	BRMS1L/TBL1XR1/RCOR2/HDAC9/SIN3B/MTA1/HDAC5/MIER2/HDAC4/HDAC11/SUDS3/MORF4L1/HDAC8/MORF4L2/MTA2/TRERF1/MIDEAS/MSL3/TBL1X/SIN3A/HDAC3/HDAC10/RCOR1/MTA3
Canis lupus familiaris	GO:0031122	cytoplasmic microtubule organization	30	0.587387	2.00862	0.0001043	0.000362232	0.000139463	11073	tags=77%, list=32%, signal=52%	CLIP2/TBCB/CLIP3/CEP126/CAMSAP1/SLAIN1/LOC100856176/HOOK2/TUBGCP6/CAMSAP2/LOC119877704/WDR73/CLIP1/TUBG1/CAMSAP3/CLIP4/CRIPT/CCDC88A/TUBGCP3/DST/TUBGCP4/CCDC88B/CCDC88C
Canis lupus familiaris	GO:0007043	cell-cell junction assembly	32	0.559551	1.93318	0.000119158	0.000402941	0.000155136	6978	tags=53%, list=20%, signal=42%	CDH7/CDH10/CDH12/CDH20/CDH8/CDH9/CDH18/CTNND2/PKP4/CDH4/CDH22/ARVCF/CDH13/CDH2/CDHR1/CDH24/CDH19
Canis lupus familiaris	GO:0006351	DNA-templated transcription	52	0.50714	1.86549	0.000117772	0.000402941	0.000155136	11080	tags=63%, list=32%, signal=43%	POLR3A/TCEA2/HIRA/CCNH/POLR2C/POLR3B/RUNX1T1/POLR3K/CBFA2T2/POLR2K/POLR3H/POLR1C/GPBP1/SPOCD1/POLR2B/LOC478089/CBFA2T3/TCEANC2/POLR2I/TCEANC/SCAI/CEBPG/POLR1B/POLR2G/GPBP1L1/LOC119872826/LOC111092404/INO80/POLR2E/POLR1H/TAF4B/TCEA1/POLR3E
Canis lupus familiaris	GO:1990573	potassium ion import across plasma membrane	33	0.574617	1.99824	0.000136073	0.000454167	0.000174858	4356	tags=52%, list=13%, signal=45%	KCNJ6/KCNJ3/SLC12A5/ATP1B1/KCNJ14/KCNJ16/KCNJ9/KCNJ11/ATP1B2/KCNJ10/ATP1A3/ATP1A4/KCNJ4/ATP1A1/KCNJ12/SLC12A2/KCNJ13
Canis lupus familiaris	GO:0090263	positive regulation of canonical Wnt signaling pathway	20	0.635612	1.99264	0.000159475	0.000525448	0.000202302	9344	tags=70%, list=27%, signal=51%	PPM1L/PPM1B/CSNK1G3/FGF10/TMEM198/LYPD6/GID8/DAAM2/PPM1A/CSNK1G2/GPC5/CSNK1D/FAM53B/CAPRIN2
Canis lupus familiaris	GO:0090090	negative regulation of canonical Wnt signaling pathway	36	0.549515	1.94581	0.0001879	0.000603629	0.000232403	10243	tags=61%, list=30%, signal=43%	TMEM170B/GSK3B/APC/MCC/PTPRO/APC2/DKK3/DACT3/GSK3A/TLE5/TLE4/DKK2/TPBGL/TLE1/TMEM88B/TLE2/SFRP5/TLE3/CSNK1A1/AXIN2/AXIN1/LZTS2
Canis lupus familiaris	GO:0006396	RNA processing	31	0.558162	1.92161	0.000186212	0.000603629	0.000232403	11087	tags=71%, list=32%, signal=48%	ADARB2/ADAR/RTCA/ADARB1/LARP6/TRMT2A/TRUB2/SUGP1/EXOSC1/ANKRD29/CHERP/SFSWAP/TRNT1/ZRANB2/MRM3/DNTTIP2/SSB/SUGP2/SNRPD3/NRDE2/ADAT1/LARP7
Canis lupus familiaris	GO:0001934	positive regulation of protein phosphorylation	39	0.530867	1.89429	0.000192396	0.000610442	0.000235026	12086	tags=64%, list=35%, signal=42%	FGF14/FGF12/FGF13/IL34/MOB1B/FGF1/MOB3B/FGF10/FXR2/VEGFB/FGF11/FGF22/MOB3C/FMR1/FGF5/FGF17/FGF8/FGF16/FGF6/PGF/FGF4/VEGFA/FGF2/FGF20/FGF9
Canis lupus familiaris	GO:0001755	neural crest cell migration	25	0.60004	1.97542	0.00020714	0.000649208	0.000249951	8397	tags=60%, list=24%, signal=45%	SEMA4A/SEMA6B/SEMA6D/SEMA5B/SEMA4D/LOC479761/SEMA7A/SEMA4F/SOX10/SEMA6A/SEMA6C/SEMA3A/SEMA4C/ANXA6/SEMA4B
Canis lupus familiaris	GO:0050919	negative chemotaxis	21	0.63104	1.99763	0.00021433	0.000652968	0.000251399	8397	tags=62%, list=24%, signal=47%	SLIT1/SLIT2/SEMA4A/SEMA6B/SEMA6D/SEMA4D/SEMA7A/SEMA4F/SEMA6A/SEMA6C/SEMA3A/SEMA4C/SEMA4B
Canis lupus familiaris	GO:0015986	proton motive force-driven ATP synthesis	23	0.61477	1.98903	0.000212362	0.000652968	0.000251399	7447	tags=52%, list=22%, signal=41%	LOC102154486/ATP5F1D/LOC119872230/ATP5F1A/ATP5MG/ATP5PF/LOC119877785/ATP5F1C/ATP5MC3/LOC119876976/ATP5MC1/ATP5MC2
Canis lupus familiaris	GO:0006874	intracellular calcium ion homeostasis	31	0.552988	1.90379	0.000216206	0.000652968	0.000251399	6115	tags=42%, list=18%, signal=35%	ATP13A4/ATP2C1/SLC24A2/ATP2A2/SLC24A3/STIM2/SLC24A4/ATP13A2/STIM1/RYR1/TMEM203/RYR2/CHERP
Canis lupus familiaris	GO:0006887	exocytosis	44	0.506423	1.83705	0.000218503	0.000652968	0.000251399	9281	tags=50%, list=27%, signal=37%	EXOC6B/STXBP6/SYTL2/VAMP7/SNAP47/SNAP25/STX1A/CDK16/EXOC8/WASHC1/EXOC4/EXOC1/EXOC7/WIPF3/RAB3IP/EXOC3/STX4/EXOC2/EXOC6/SYTL5/SYTL1/RAB11A
Canis lupus familiaris	GO:0006366	transcription by RNA polymerase II	23	0.60852	1.96881	0.000261869	0.000754582	0.000290521	11148	tags=87%, list=32%, signal=59%	TAF13/GTF2A1/CCDC124/GTF2I/SNAPC5/GTF2H5/DRAP1/ERCC2/RPAP1/PRDM4/POLR2J/SUPT3H/ZNF768/POLR2L/POLR2A/TAF1/GTF2H1/GTF2IRD1/GTF2F2/LOC102152240
Canis lupus familiaris	GO:0006367	transcription initiation at RNA polymerase II promoter	27	0.575797	1.91717	0.000255451	0.000754582	0.000290521	11148	tags=74%, list=32%, signal=50%	POLR2D/TAF6/TAF6L/GTF2A1/TAF2/TAF10/TAF7/GTF2B/GTF2H5/BRF2/POLR2I/TAF8/GTF2E2/POLR2G/ERCC3/GTF2E1/TAF11/GTF2F2/TAF4B/LOC102152240
Canis lupus familiaris	GO:0046854	phosphatidylinositol phosphate biosynthetic process	28	0.567762	1.90861	0.000264251	0.000754582	0.000290521	8842	tags=57%, list=26%, signal=42%	BPNT2/TTC7B/BPNT1/FAM126B/PIK3R1/PI4KA/PIK3R2/INPP1/PI4K2A/IP6K1/PI4KB/SOCS7/IMPA1/IP6K3/IP6K2/SOCS5
Canis lupus familiaris	GO:0002682	regulation of immune system process	45	0.508052	1.84713	0.00026363	0.000754582	0.000290521	12418	tags=73%, list=36%, signal=47%	ZFP69/ZNF605/LOC119863913/ZNF311/ZFP28/ZBTB11/ZFP3/ZBTB45/LOC484365/ZFP1/ZNF629/ZNF454/ZBTB16/ZNF334/GZF1/BCL6/ZNF641/ZNF554/CEACAM28/ZNF317/LOC119876935/LOC608913/PATZ1/LOC479758/LOC481675/ZNF354A/LOC612471/ZBTB39/LOC102155336/LOC119874625/PIP/ZNF45/ZNF382
Canis lupus familiaris	GO:0006099	tricarboxylic acid cycle	27	0.574162	1.91173	0.000276065	0.000779656	0.000300175	8720	tags=70%, list=25%, signal=53%	SUCLA2/OGDHL/MDH1/IDH3A/CS/ACO2/MDH2/SDHAF2/IDH3G/IDH3B/OGDH/SDHA/DLST/SDHC/SDHD/SDHB/ACLY/FH/SUCLG1
Canis lupus familiaris	GO:0007188	adenylate cyclase-modulating G protein-coupled receptor signaling pathway	25	0.59408	1.9558	0.000307721	0.000859612	0.000330959	8739	tags=60%, list=25%, signal=45%	GNAL/ADCYAP1R1/GNAI1/GNAO1/GNAZ/GNA12/GIPR/GNA11/CRHR2/GNAQ/VIPR1/PTH2R/VIPR2/GNAI2/GALR3
Canis lupus familiaris	GO:0006890	retrograde vesicle-mediated transport, Golgi to endoplasmic reticulum	23	0.602639	1.94979	0.000332555	0.000918237	0.00035353	11573	tags=87%, list=34%, signal=58%	ATP9A/SEC22B/RINT1/ERGIC1/COPE/COPA/BNIP1/STX18/TMEM115/COG7/ERGIC2/ATP9B/ARCN1/RER1/GOLPH3/COPB2/ERGIC3/LOC609055/GOLPH3L/USE1
Canis lupus familiaris	GO:0043087	regulation of GTPase activity	37	0.541385	1.92071	0.000337433	0.000918237	0.00035353	10137	tags=65%, list=29%, signal=46%	PLXNA4/RASA1/VAV3/PLXNA2/TRAPPC6B/PLXNA3/SYNGAP1/PLXNA1/PLXNB3/RASAL1/DAB2IP/RAB3GAP2/VAV2/PLXNB1/NF1/RASAL3/TRAPPC6A/GAPVD1/PLXND1/PLXNC1/RASA3/RASA4B/ARHGAP27/LOC119876629
Canis lupus familiaris	GO:0006364	rRNA processing	43	0.508325	1.82881	0.000339426	0.000918237	0.00035353	12760	tags=72%, list=37%, signal=45%	DROSHA/REXO4/UTP15/YBEY/PWP1/POP4/RBFA/BYSL/MRTO4/RRP7/RRP1/PELP1/DDX10/UTP11/BRIX1/MRPL44/PIH1D1/PIN4/WDR36/IMP3/WDR18/ESF1/MPHOSPH10/PPAN/UTP18/NOL6/LOC111096540/RRP1B/EBNA1BP2/LOC119878281/PDCD11
Canis lupus familiaris	GO:0071880	adenylate cyclase-activating adrenergic receptor signaling pathway	23	0.596918	1.93128	0.000432058	0.00114216	0.000439742	6432	tags=57%, list=19%, signal=46%	DRD1/HTR4/CHRM2/HTR1A/ADRA1D/HTR5A/ADRA2C/HRH3/ADRB1/ADRA1B/DRD3/DRD5/DRD2
Canis lupus familiaris	GO:0009966	regulation of signal transduction	26	0.580779	1.92793	0.000435532	0.00114216	0.000439742	6745	tags=50%, list=20%, signal=40%	CNKSR2/STK32A/GRK3/IGFBPL1/STK32C/GRK2/GRK6/GRK7/IGBP1/PPP1R2/STK32B/GRK5/NCLN
Canis lupus familiaris	GO:0016477	cell migration	82	0.439913	1.71063	0.000429234	0.00114216	0.000439742	7896	tags=38%, list=23%, signal=29%	APC/CTNNA2/PIK3CB/NCKAP1/APC2/VAV3/FLT1/TYRO3/RHOF/SDC3/CORO1A/CORO6/CARMIL2/FMNL2/GPC1/ARPC5L/NDEL1/PIK3C2B/ITGB7/VAV2/MERTK/CARMIL3/GPC5/PIK3CD/PIK3CG/WWC1/ZRANB1/ITGB8/FSCN1/FMNL1/PODXL
Canis lupus familiaris	GO:0008360	regulation of cell shape	32	0.533653	1.84371	0.000471269	0.0012234	0.000471018	8184	tags=53%, list=24%, signal=41%	PLXNA4/PLXNA2/FAM171A1/RAC3/PLXNA3/NF2/FMNL2/PALM/PLXNA1/PLXNB3/RAC1/ERMN/PLXNB1/RHOG/FMNL1/PLXND1/PLXNC1
Canis lupus familiaris	GO:0006506	GPI anchor biosynthetic process	25	0.585057	1.92609	0.000478387	0.00122945	0.000473351	9459	tags=68%, list=28%, signal=49%	PGAP4/PIGH/PIGZ/LOC119877930/DPM2/PIGB/PGAP3/PIGG/PIGQ/PIGW/CWH43/PIGF/LOC478413/PIGA/MPPE1/PIGL/DPM1
Canis lupus familiaris	GO:0006606	protein import into nucleus	50	0.491953	1.80718	0.000503479	0.00128113	0.000493246	11703	tags=62%, list=34%, signal=41%	RANBP6/TNPO2/NUP93/IPO11/IPO13/SNUPN/IPO9/FAM53C/NUTF2/HIKESHI/LOC119867725/RAN/POM121C/TNPO3/RPAIN/KPNB1/NXT1/IPO7/IPO8/SPRN/NUP88/CSE1L/NUP62/FAM53B/NUP133/NUP214/NUP50/NUP85/LOC609753/TPR/HEATR3
Canis lupus familiaris	GO:0035725	sodium ion transmembrane transport	53	0.476528	1.75967	0.000522112	0.00131552	0.000506486	6079	tags=36%, list=18%, signal=30%	SCN2A/SCN1A/CACNA1I/SCN8A/SLC6A7/SLC6A1/SLC8A3/SLC8A2/ASIC2/ASIC1/SLC6A9/SLC6A17/SCN11A/ASIC4/CACNA1G/SLC12A2/SCN3A/SLC6A8/SLC6A20
Canis lupus familiaris	GO:0048843	negative regulation of axon extension involved in axon guidance	20	0.611936	1.91842	0.000532437	0.00131573	0.00050657	8397	tags=60%, list=24%, signal=45%	SEMA4A/SEMA6B/SEMA6D/SEMA5B/SEMA4D/SEMA7A/SEMA4F/SEMA6A/SEMA6C/SEMA3A/SEMA4C/SEMA4B
Canis lupus familiaris	GO:0071526	semaphorin-plexin signaling pathway	20	0.611936	1.91842	0.000532437	0.00131573	0.00050657	8397	tags=60%, list=24%, signal=45%	SEMA4A/SEMA6B/SEMA6D/SEMA5B/SEMA4D/SEMA7A/SEMA4F/SEMA6A/SEMA6C/SEMA3A/SEMA4C/SEMA4B
Canis lupus familiaris	GO:0006123	mitochondrial electron transport, cytochrome c to oxygen	28	0.546801	1.83815	0.000634236	0.00153772	0.000592038	9261	tags=50%, list=27%, signal=37%	COX7A2L/LOC100684983/LOC102152785/LOC609990/COX8A/LOC119863903/COX4I1/COX5A/LOC477508/COX5B/CYCS/LOC102155410/LOC119876114/COX7A1
Canis lupus familiaris	GO:0009887	animal organ morphogenesis	39	0.5096	1.8184	0.000697999	0.0016765	0.000645469	12086	tags=56%, list=35%, signal=37%	FGF14/FGF12/FGF13/FGF1/FGF10/MEIS3/FGF11/FGF22/NBL1/FGF5/FGF17/ASXL3/GREM2/PBX1/PBX2/FGF16/FGF6/FGF4/GREM1/FGF2/FGF20/FGF9
Canis lupus familiaris	GO:0034332	adherens junction organization	26	0.570347	1.8933	0.000719976	0.00171328	0.000659628	7070	tags=58%, list=21%, signal=46%	CDH7/CDH10/CDH12/CDH20/CDH8/CDH9/CDH18/CDH4/CDH22/CDH13/CDH2/CDHR1/CDH24/CDH19/CSK
Canis lupus familiaris	GO:0030182	neuron differentiation	63	0.455686	1.72155	0.000752176	0.00177348	0.000682805	10354	tags=41%, list=30%, signal=29%	RTN4/VXN/RTN3/RTN1/ACSL3/SNPH/LHX6/LHX2/ASCL1/EMX1/OLIG2/NOTO/INSM2/WNT9A/WNT7B/WNT16/ANOS1/WNT4/FGF8/WNT10A/CASP3/SOX11/WNT10B/LOC111098536/INSM1/EN1
Canis lupus familiaris	GO:0030154	cell differentiation	194	0.35935	1.48253	0.000810559	0.00189376	0.000729115	10784	tags=40%, list=31%, signal=28%	SOX2/FGF14/FGF12/SOX21/THRB/ETV1/SMAD9/MEF2C/ID4/FGF13/FYN/FSTL5/NR2E1/RB1/MEF2A/ETV5/NR2F1/NRG1/FSTL4/THRA/FGF1/DLX1/DLX2/ELK1/FGF10/SOX1/MEF2D/RXRB/NKX2-2/HOPX/FGF11/PRRC2B/FGF22/JAK1/SMAD3/EYA2/NR1D2/NR2C2/PPARD/RXRG/NHSL2/NR1H2/RBL2/PRRC2A/NHS/FOXB1/NR1D1/FOXC1/FGF5/NKX6-2/EYA1/NR2E3/NKX2-8/FGF17/ETS2/SRC/ID2/SOX12/ZFPM2/LOC100687820/NHSL1/PRRC2C/NKX1-2/ELF5/FOXD1/ERF/JAK2/NKX6-1/SOX3/FGF16/F…
Canis lupus familiaris	GO:0001817	regulation of cytokine production	52	0.4771	1.755	0.000831272	0.00192466	0.000741011	12546	tags=71%, list=36%, signal=45%	ZFP69/ZNF605/LOC119863913/ZNF311/ZFP28/ZBTB11/ZFP3/TRAF3/ZBTB45/LOC484365/ZFP1/ZNF629/ZNF454/ZBTB16/ZNF334/MOG/GZF1/BCL6/ZNF641/LOC100855640/BTN1A1/ZNF554/BTNL9/ZNF317/LOC119876935/LOC608913/PATZ1/LOC479758/LOC481675/ZNF354A/ZBTB39/LOC102155336/LOC119871594/ERMAP/ZNF45/ZNF382/LITAF
Canis lupus familiaris	GO:0030036	actin cytoskeleton organization	82	0.427186	1.66114	0.000900013	0.00206521	0.000795124	4687	tags=30%, list=14%, signal=26%	SPTB/SPTBN1/WASF3/SPTBN2/SPTAN1/THSD7A/PHACTR3/AMOTL1/PFN2/ACTN2/WASF1/LIMK1/IQSEC1/SMTNL2/SPTBN4/PARVB/IQSEC2/IQSEC3/ARHGEF10L/ARHGEF17/CAPZA2/DAAM2/SSH1/LDB3/INF2
Canis lupus familiaris	GO:0007010	cytoskeleton organization	32	0.511781	1.76814	0.00123184	0.00277704	0.00106919	9859	tags=53%, list=29%, signal=38%	PAK5/DMTN/PACSIN1/CAP2/ABLIM2/GAN/ABLIM1/FGD1/CFAP410/CAP1/ZRANB1/PACSIN3/FGD3/RANBP9/RANBP10/STRIP1/PVR
Canis lupus familiaris	GO:0016339	calcium-dependent cell-cell adhesion via plasma membrane cell adhesion molecules	25	0.56393	1.85654	0.00151466	0.00338494	0.00130323	6978	tags=56%, list=20%, signal=45%	CDH7/CDH10/CDH12/CDH20/CDH8/CDH9/CDH18/CDH4/CDH22/CDH13/CDH2/CDHR1/CDH24/CDH19
Canis lupus familiaris	GO:0007219	Notch signaling pathway	33	0.521817	1.81463	0.00169265	0.00373076	0.00143638	12430	tags=58%, list=36%, signal=37%	SUSD5/HEY1/RITA1/DTX3/DTX1/JAG2/SORBS2/DLL1/NLE1/TRAF7/ADAM10/HEY2/APH1A/RBPJ/DTX4/APH1B/SNED1/LOC119863905/NOTCH4
Canis lupus familiaris	GO:0009306	protein secretion	24	0.540494	1.76668	0.00238326	0.00519066	0.00199845	10799	tags=67%, list=31%, signal=46%	RAB3C/RAB3B/TVP23A/TANGO2/RAB12/RAB3A/COPG2/TMEM167A/COPG1/SVBP/RAB8B/RAB3D/PREB/RAB8A/MIA3/ERP29
Canis lupus familiaris	GO:0015031	protein transport	37	0.501467	1.77909	0.00281964	0.00608947	0.0023445	11238	tags=68%, list=33%, signal=46%	SCAMP1/SCAMP5/GDI1/CHMP2B/AP4S1/ARL8A/ARL8B/SNX21/TSG101/SCAMP4/CHMP1A/SCAMP3/CHMP1B/UEVLD/IST1/GDI2/CHMP2A/CHMP3/SNX4/RUFY1/ARRDC2/LOC102152274/SNX18/LOC100685955/ARRDC1
Canis lupus familiaris	GO:0046513	ceramide biosynthetic process	21	0.568759	1.80047	0.00319713	0.0067906	0.00261444	11967	tags=81%, list=35%, signal=53%	CERS1/CERS6/AGK/TLCD3B/SMPD1/CERS4/SAMD8/SGMS1/DEGS1/SMPD4/SPTLC2/CYP4F22/CERS5/SPTLC3/SPTSSB/SPTLC1/CERS2
Canis lupus familiaris	GO:0030334	regulation of cell migration	51	0.454569	1.67335	0.00319269	0.0067906	0.00261444	12248	tags=59%, list=36%, signal=38%	FGF14/PLXNA4/FGF12/FGF13/AMOTL1/PLXNA2/FGF1/PLXNA3/FGF11/PLXNA1/FGF22/DOCK10/LOC102153128/PLXNB1/FGF5/FGF17/PLXND1/PLXNC1/SST/FGF8/LOC102152706/FGF6/FGF4/AMOT/TMSB4X/FGF2/FGF20/ABI3/FGF9/LOC102157022
Canis lupus familiaris	GO:0006406	mRNA export from nucleus	20	0.570442	1.78833	0.00346264	0.00729425	0.00280835	12206	tags=75%, list=35%, signal=48%	THOC7/THOC3/POLDIP3/NCBP1/MCM3AP/THOC6/NUP88/ALKBH5/DDX39B/LOC102153616/NUP85/TPR/THOC5/ALYREF/FYTTD1
Canis lupus familiaris	GO:0008543	fibroblast growth factor receptor signaling pathway	28	0.51019	1.71507	0.00352021	0.00735525	0.00283184	12086	tags=68%, list=35%, signal=44%	FGF14/FGF12/FGF13/FGF1/FGFR3/FGF11/FGF22/CHURC1/FGF5/FGFR1/FGF17/FGF8/FGFR2/FGF16/FGF6/FGF4/FGF2/FGF20/FGF9
Canis lupus familiaris	GO:0016311	dephosphorylation	20	0.567626	1.77951	0.00380675	0.00788979	0.00303764	11446	tags=85%, list=33%, signal=57%	DNAJC6/MTMR4/HDHD2/LHPP/THTPA/PSPH/MTMR6/ALPL/PXYLP1/ACP2/FRA10AC1/MTM1/MTMR14/MTMR2/ALPI/THNSL2/LOC102151298
Canis lupus familiaris	GO:0010628	positive regulation of gene expression	34	0.483386	1.69212	0.00407224	0.00837252	0.0032235	12086	tags=53%, list=35%, signal=34%	FGF14/FGF12/FGF13/FGF1/FGF10/PDE2A/FGF11/FGF22/MED23/FGF5/FGF17/FGF8/FGF16/FGF6/FGF4/FGF2/FGF20/FGF9
Canis lupus familiaris	GO:0006096	glycolytic process	25	0.537022	1.76795	0.00413601	0.00843614	0.00324799	6542	tags=52%, list=19%, signal=42%	HKDC1/ALDOC/ENO2/BPGM/PGAM1/GPI/PGK1/PKM/ALDOA/ENO1/TPI1/HK1/LOC479379
Canis lupus familiaris	GO:0006629	lipid metabolic process	51	0.448411	1.65068	0.00431686	0.00873569	0.00336332	7408	tags=41%, list=22%, signal=32%	PLCL2/PLCH2/PLCXD2/GDPD2/GDE1/DAGLB/PLCH1/DAGLA/PLCD4/AACS/SCD5/GDPD5/PLCL1/FADS3/PLCB4/NR1H2/PLCD3/FADS2/PLCXD3/LOC119877251/ACAD8
Felis catus	GO:0007268	chemical synaptic transmission	97	0.739993	2.66127	1.83027e-22	2.26954e-20	1.05e-20	4421	tags=57%, list=13%, signal=49%	GLRB/GABRB3/APBA1/SV2A/APBA2/SV2B/DLG2/SLC12A5/SNCB/GABRB2/GRIN1/NLGN1/CACNA1E/GLRA3/GABRB1/NLGN4X/GLRA2/NLGN3/HTR2A/CHRNB2/CACNA1B/HTR1E/SNCA/NLGN2/HTR7/HRH2/CHRM3/GABRD/CACNB4/CACNB1/CHRNA7/DLG4/PTCHD1/CHRM1/HTR2C/SV2C/CHRM4/CACNA1A/HRH1/HTR5A/CACNB3/CACNB2/HTR6/DLG1/PDYN/LOC101084129/DLG3/PNOC/LRP4/HTR4/CHRM5/SLC12A6/CHRNA6/PENK/GABRR3
Felis catus	GO:0071805	potassium ion transmembrane transport	59	0.78534	2.65544	2.86181e-18	2.36576e-16	1.09452e-16	3199	tags=59%, list=10%, signal=54%	KCNH1/KCNC2/KCNS2/KCNA2/KCNA1/KCNK12/KCNH7/KCNA6/KCNK4/KCNC1/KCNV1/KCNK9/KCND1/KCNG2/KCNK15/KCNH4/KCND2/KCNH3/KCNA4/KCNK2/KCNN2/KCNC3/KCNN1/KCNF1/KCNC4/KCNG1/KCNK1/KCNH5/KCNS3/KCNG4/KCNK10/KCNH8/TMEM38A/KCNH2/KCNB2
Felis catus	GO:0007156	homophilic cell adhesion via plasma membrane adhesion molecules	112	0.65837	2.40104	2.01291e-15	9.98402e-14	4.61909e-14	5242	tags=55%, list=16%, signal=47%	LSAMP/CLSTN3/CDH10/PCDH10/CDH8/CADM3/CDH20/DSCAM/CLSTN1/LOC101098920/CLSTN2/MDGA2/LOC123379060/LOC101099699/IGSF21/CDH22/CDH9/PCDH19/DSCAML1/PCDH9/PCDH8/CDH12/PCDH17/PCDHB1/LOC109496261/LOC123386136/LOC123386145/LOC109500934/LOC123386138/PCDH20/LOC101100942/DCHS2/LOC123379048/CDH18/IGSF11/PCDHB16/CDH7/LOC111556276/FAT3/LOC109502269/CDH4/PCDHB8/LOC101095465/LOC101094981/MDGA1/PCDH1/PCDH7/LOC109502…
Felis catus	GO:0035249	synaptic transmission, glutamatergic	26	0.851907	2.50936	4.29626e-13	1.77579e-11	8.21566e-12	2928	tags=85%, list=9%, signal=77%	NAPB/GRIA2/GRID1/GRIA3/LOC101083636/GRIK3/GRIN2A/UNC13A/CDH8/GRIN2B/GRIK4/GRIK1/SLC17A7/GRIA1/UNC13C/GRIK2/GRIA4/GRIN2D/SLC17A8/SLC17A6/NAPA/GRIN3A
Felis catus	GO:0051260	protein homooligomerization	55	0.724877	2.41426	5.4209e-12	1.92055e-10	8.88539e-11	3199	tags=55%, list=10%, signal=49%	ATL1/KCNC2/KCNS2/KCNA2/KCNA1/KCTD16/RNF112/KCNA6/KCTD8/KCNC1/KCNV1/KCTD17/PRNP/KCND1/KCTD13/KCNG2/KCTD21/KCND2/KCNA4/KCNC3/KCNF1/KCND3/KCNC4/KCNG1/KCNS3/KCNG4/KCTD7/KCTD6/KCTD1/KCNB2
Felis catus	GO:0050804	modulation of chemical synaptic transmission	22	0.859641	2.44229	3.3408e-11	1.03565e-09	4.79141e-10	3379	tags=86%, list=10%, signal=78%	GRIA2/GRID1/GRIA3/LOC101083636/GRIK3/NLGN1/LRRC4C/LRRC4/NLGN4X/NLGN3/NLGN2/GRIK4/GRIK1/GRIA1/BTBD9/GRIK2/GRIA4/GRIN3A/ARC
Felis catus	GO:0071277	cellular response to calcium ion	26	0.819801	2.41479	6.06136e-11	1.67024e-09	7.72735e-10	1888	tags=62%, list=6%, signal=58%	SYT1/SYT11/SYT13/SYT3/SYT7/SYT5/SYT4/SYT12/SYT2/SYT6/SYT17/CPNE6/CPNE5/CPNE4/CPNE7/CPNE9
Felis catus	GO:0007165	signal transduction	311	0.478416	1.83257	1.01212e-10	2.51005e-09	1.16127e-09	4775	tags=32%, list=14%, signal=28%	GABRG2/GLRB/GABRG1/SPARCL1/GABRG3/GABRB3/YWHAG/GABRA1/ANK2/GABRA2/MRAS/MAGI2/ARHGAP44/GABRB2/OLFM3/DIRAS1/GABRA4/SRGAP3/NDRG4/CHN1/YWHAH/GLRA3/DIRAS2/TTBK1/OLFM1/GABRB1/GLRA2/BEX5/PLPPR4/GABRA3/PLPPR5/CHRNB2/TCP11L1/PPP2R5B/ARRB1/OLFM2/GABRD/ARHGAP21/BEX2/CHRNA7/NDRG3/IL1RAPL1/BEX3/PDE1A/PDE4B/NDRG2/GABRA5/PDE8B/PLPPR2/YWHAZ/PDE1B/ARHGAP26/MAGI1/SARM1/TENM1/ARHGAP20/IL1RAPL2/TENM2/TTBK2/PDE4D/ANK…
Felis catus	GO:0050877	nervous system process	47	0.699892	2.27628	2.89772e-09	5.98862e-08	2.77063e-08	1351	tags=36%, list=4%, signal=35%	GABRG2/GLRB/GABRG1/GABRG3/GABRB3/GABRA1/GABRA2/GABRB2/GABRA4/GLRA3/GABRB1/GLRA2/GABRA3/CHRNB2/GABRD/CHRNA7/GABRA5
Felis catus	GO:0007420	brain development	54	0.680463	2.26967	5.29371e-09	9.37743e-08	4.33845e-08	4535	tags=48%, list=14%, signal=42%	NRCAM/AMIGO1/RTN1/NFASC/RTN3/CDK5R1/CNTN1/CDK5R2/SYNJ1/NDRG4/CHL1/POU3F2/TMX2/AATK/CNTN4/CNTN5/ADGRL3/CNTN3/RTN4/SYNJ2/APOD/POU3F4/CNTN6/VAX2/NNAT/VAX1
Felis catus	GO:0007218	neuropeptide signaling pathway	45	0.701212	2.26161	5.24124e-09	9.37743e-08	4.33845e-08	5468	tags=62%, list=16%, signal=52%	SCG5/OPRD1/OPRK1/OPRL1/SSTR3/MCHR1/SSTR4/SSTR1/GPR83/ADCYAP1/NPBWR1/SSTR5/SSTR2/NPY/OPRM1/PDYN/PNOC/LOC109493482/NTSR1/GPR149/NPS/NPVF/PROKR1/PENK/PTH2/PROKR2/NTSR2/HCRT
Felis catus	GO:0006813	potassium ion transport	24	0.791996	2.29353	2.75202e-08	4.26564e-07	1.97349e-07	4356	tags=75%, list=13%, signal=65%	KCNQ3/ABCC8/KCNMA1/KCNQ5/HCN2/KCNT1/KCNQ2/KCNAB2/KCNAB1/KCNMB2/KCNMB4/KCNAB3/KCNT2/HCN1/HCN3/HCN4/KCNQ4/KCNMB3
Felis catus	GO:0006811	monoatomic ion transport	32	0.738514	2.27417	4.35766e-08	6.35706e-07	2.94109e-07	4416	tags=66%, list=13%, signal=57%	NALCN/GRIA2/GRID1/GRIA3/GRIK3/GRIN1/GRIN2A/GRIN2B/GRIK4/GRIK1/GRIA1/SFXN5/GRIK2/GRIA4/GRIN2D/TMEM266/GRIN3A/SFXN1/SFXN3/GRID2/SFXN4
Felis catus	GO:0007399	nervous system development	57	0.644039	2.16789	4.96991e-08	6.84744e-07	3.16796e-07	5922	tags=56%, list=18%, signal=46%	RBFOX1/APC/NRG3/ACTL6B/NAV3/NRN1/CSPG5/NRSN1/NRSN2/NEURL1/APC2/DPF1/NEUROD6/NRG1/RBFOX3/NEUROD2/TYRO3/GFRA2/ATXN1/INTU/NRG2/PPT1/LDB2/NAV1/RBFOX2/WDPCP/NEUROD1/GFRAL/ACVR1B/ACVR1C/NAV2/NRN1L
Felis catus	GO:0007409	axonogenesis	22	0.803431	2.2826	6.19482e-08	8.08587e-07	3.74092e-07	2390	tags=55%, list=7%, signal=51%	SLITRK1/MAP1A/RAB3A/SLITRK4/SLITRK3/MAP1B/APLP1/PLPPR4/SLITRK5/CDK5/SLITRK2/APP
Felis catus	GO:0070588	calcium ion transmembrane transport	42	0.693284	2.22293	7.4366e-08	9.22138e-07	4.26626e-07	4642	tags=57%, list=14%, signal=49%	SLC24A2/CACNA1I/ATP2B1/ATP2B2/ATP2B3/CACNB4/CACNB1/CACNG2/TRPC5/TRPM2/TRPC1/SLC24A3/ATP2C1/CACNB3/CACNB2/ATP2B4/TRPC7/RYR2/CACNG4/TRPC4/CACNA1G/ITPR1/TRPC3/SLC24A4
Felis catus	GO:0031175	neuron projection development	31	0.734497	2.2527	9.23604e-08	1.09073e-06	5.04626e-07	5967	tags=74%, list=18%, signal=61%	MAP2/GPM6A/GPRIN1/NCDN/MAPT/STMN4/STMN2/STMN3/CAMSAP2/ADCYAP1/ATXN10/FRY/PPP1R9A/SAMD14/CDK16/PPP1R9B/ZFYVE27/STMN1/CAMSAP1/GPRIN3/MAP4/DTNBP1/FRYL
Felis catus	GO:0035725	sodium ion transmembrane transport	51	0.656992	2.16872	1.18575e-07	1.33666e-06	6.18406e-07	3309	tags=31%, list=10%, signal=28%	SCN8A/SLC6A17/SCN2A/SCN1A/CACNA1I/ASIC1/SLC6A15/SCN3A/ASIC2/SLC6A7/SLC6A11/SLC8A2/SLC8A3/SLC6A1/SLC6A9/CACNA1G
Felis catus	GO:0034220	monoatomic ion transmembrane transport	42	0.683618	2.19194	2.01346e-07	2.17104e-06	1.00443e-06	1351	tags=33%, list=4%, signal=32%	GABRG2/GABRG1/GABRG3/GABRB3/GABRA1/GABRA2/GABRB2/GABRA4/GABRB1/GABRA3/CHRNB2/GABRD/CHRNA7/GABRA5
Felis catus	GO:0042391	regulation of membrane potential	50	0.654688	2.15783	2.45298e-07	2.53475e-06	1.1727e-06	5116	tags=46%, list=15%, signal=39%	GLRB/GABRB3/KCNH1/GABRB2/GRIN1/RIMS4/GLRA3/RIMS2/GABRB1/GLRA2/RIMS1/CHRNB2/GABRD/CHRNA7/RIMS3/KCNH4/KCNH3/KCNH5/KCNH8/CHRNA6/GABRR3/GLRA4/CHRNA2
Felis catus	GO:0006821	chloride transport	23	0.766068	2.19666	6.47516e-07	6.42335e-06	2.97176e-06	1351	tags=48%, list=4%, signal=46%	GABRG2/GABRG1/GABRG3/GABRA1/GABRA2/GABRA4/CLCN4/GABRA3/CLCN3/CLCN6/GABRA5
Felis catus	GO:0006468	protein phosphorylation	428	0.404903	1.55803	2.66823e-06	2.45082e-05	1.13387e-05	5665	tags=30%, list=17%, signal=25%	MAPK10/DCLK1/EPHA5/AKT3/CAMK2B/NTRK2/PAK1/DCLK2/CDKL5/NTRK3/CAMK2G/BRSK2/BRSK1/MAPK1/CDK17/RPS6KL1/PRKCB/MAP2K4/WNK2/AAK1/CAMK2A/LMTK3/ERBB4/MAPK9/DCLK3/CDK5/ABR/LIMK1/EPHA4/MAP2K1/PAK3/CDKL4/FLT3/STK32C/LMTK2/EPHA6/KSR2/CAMKK1/NUAK1/PAK5/MAP3K9/PTK2B/TNIK/NLK/PAK6/EPHA8/MAP3K10/TYRO3/KALRN/ADCK1/PRKCG/MAP3K19/MARK1/DSTYK/CAMK4/PRKCZ/MAPK8/FYN/EPHB1/GSK3A/CAMKK2/RPS6KA2/CDK14/PRKCA/MAPK4/STK32A/B…
Felis catus	GO:1902600	proton transmembrane transport	58	0.605196	2.0414	4.10497e-06	3.51046e-05	1.62411e-05	3128	tags=31%, list=9%, signal=28%	ATP6V1A/ATP6V1G2/SLC9A6/LOC101083636/LOC101096785/ATP6V1B2/ATP6V1C1/ATP6V0E2/ATP6V0A1/ATP6V1E1/ATP6V0C/SLC9A7/SLC9A5/ATP6V0D1/SLC36A1/ATP6V1F/ATP6V1H/ATP6V0B
Felis catus	GO:0006886	intracellular protein transport	167	0.476936	1.79594	4.27627e-06	3.53505e-05	1.63549e-05	5713	tags=34%, list=17%, signal=28%	NAPB/STXBP1/SNX10/STX1B/MYRIP/AP3M2/NAPG/AP3B2/RIMS2/ARF3/RIMS1/RPH3A/LOC101099424/STX6/TRIM23/VPS26B/CHML/AP2M1/STX1A/CLTC/EXOC6B/AP2A1/STX12/VPS33A/RAMP3/COPG1/VPS39/ARL5A/CHM/ARF5/NAPA/ARL6/SNX27/AP1S1/ARFIP2/SCFD2/APPBP2/VTI1A/VPS35/CLTCL1/VPS18/AP2B1/RABL3/CLTB/LOC101089059/VPS11/VPS45/AP1G1/GGA3/SAR1A/SEC23B/ARL1/AP1B1/TMED5/ARL4C/STX7/PICK1
Felis catus	GO:0016192	vesicle-mediated transport	92	0.535116	1.9054	8.41326e-06	6.52028e-05	3.0166e-05	5952	tags=47%, list=18%, signal=38%	STXBP1/GDI1/AP3B2/VAMP2/ARF3/CNIH3/TVP23A/SPAG9/TRIM23/HSPA13/CHML/CNIH2/STX12/VPS33A/VPS39/ARL5A/CHM/ARF5/INTU/YIPF1/ARL6/AP1S1/SCFD2/VAMP4/VAMP1/VPS41/LOC101080710/ZFYVE27/MAPK8IP3/HPS4/AP2B1/LOC101085785/LOC101089059/VPS11/VPS45/GGA3/HSPA8/ARL1/AP1B1/STX7/MON1B/GAPVD1/MON1A
Felis catus	GO:0000381	regulation of alternative mRNA splicing, via spliceosome	31	0.681822	2.09115	8.69248e-06	6.53253e-05	3.02227e-05	6184	tags=52%, list=19%, signal=42%	RBFOX1/KHDRBS2/RBM11/CELF4/NOVA2/CELF3/CELF2/CELF5/NOVA1/RBFOX3/CELF6/RBFOX2/KHDRBS3/CELF1/FMR1/LOC101086115
Felis catus	GO:0035556	intracellular signal transduction	259	0.427746	1.6327	1.1951e-05	8.71717e-05	4.03298e-05	4577	tags=27%, list=14%, signal=24%	DCLK1/NRG3/MAST1/PAK1/DGKI/DCLK2/RGS7/BRSK2/BRSK1/WSB2/ARHGEF4/MAPK1/ADCY1/ADCY8/RGS6/ADCY2/WNK2/SHC3/PSEN2/PRKCE/ABR/DGKG/DGKB/MCF2L/PAK3/NRG1/ADCY3/NUAK1/PAK5/SHC2/NLK/PAK6/KALRN/RAB40B/MARK1/ASB18/PREX1/ASB8/GPR155/DGKZ/RPS6KA2/MAPK4/ASB4/ASB1/SIK3/ASB13/ARHGEF3/PPP1R1B/MAST3/PREX2/NIM1K/NRG2/DGKH/MCF2/PLCL1/SH2D6/SHC4/ASB6/PDPK1/STK38L/WNK3/ADCY5/MAPK11/SNRK/RGS11/PRKAA2/CAB39/PLCL2/ADCY9/MAR…
Felis catus	GO:0055085	transmembrane transport	265	0.419849	1.60234	2.68293e-05	0.000175096	8.1008e-05	5185	tags=26%, list=16%, signal=22%	SLC4A10/NALCN/SV2A/KCNQ3/SLC7A14/SV2B/SLC45A1/SLC22A17/SLC35F1/SVOP/ABCC8/SLC4A8/SLC23A2/CLCN4/KCNMA1/KCNQ5/HCN2/SLC7A3/CLCN3/SLC2A13/SLC30A9/KCNQ2/KCNAB2/KCNAB1/SLC17A7/AQP4/CLCN6/SLC25A23/SV2C/ABCB9/SLC25A14/SLCO1A2/SLC2A6/SLC16A14/GPR155/MFSD4A/SLC26A11/SLC26A5/TMEM266/SLC17A8/SLC4A3/HCN1/SLC35B4/HCN3/LOC101095601/SLC17A6/ABCA9/SLCO1C1/MFSD4B/ABCA2/SLC22A15/SLC16A6/HCN4/ABCG1/SLC4A4/KCNQ4/SLC2…
Felis catus	GO:1990573	potassium ion import across plasma membrane	34	0.633723	1.97171	6.50849e-05	0.000393684	0.000182137	1776	tags=32%, list=5%, signal=31%	SLC12A5/LOC101083636/LOC101096785/KCNJ6/KCNJ3/KCNJ10/ATP1B1/KCNJ4/KCNJ9/KCNJ11/ATP1B2
Felis catus	GO:0072659	protein localization to plasma membrane	45	0.590713	1.90522	6.81758e-05	0.000402562	0.000186245	5078	tags=42%, list=15%, signal=36%	RAB3A/EFR3B/RAB3C/RAB3B/FAM126B/TTC7B/RAB12/MRAP2/TSPAN5/TSPAN17/EFR3A/RAB40B/RAMP3/ZFYVE27/TSPAN3/C2CD5/PACS2/SPTBN1/FLOT1
Felis catus	GO:0071880	adenylate cyclase-activating adrenergic receptor signaling pathway	20	0.718655	2.00962	7.50326e-05	0.000432746	0.000200209	7058	tags=75%, list=21%, signal=59%	DRD1/HRH3/ADRA1B/ADRA1D/DRD3/DRD5/HTR4/HTR1A/ADRB1/ADRA2C/ADRA2A/CHRM2/ADRA1A/DRD2/DRD4
Felis catus	GO:0000226	microtubule cytoskeleton organization	88	0.498365	1.76973	0.000144118	0.000776982	0.000359469	3683	tags=26%, list=11%, signal=23%	MAP2/MAP1A/TTLL7/MAP7D2/MAPT/MAP6/MAP1B/BRSK2/BRSK1/TUBB2A/MAP6D1/NUAK1/DYNC1LI2/TOGARAM1/TUBB4A/MARK1/SIK3/NIM1K/TTLL11/TUBA4A/TUBA1A/MAP7D1/EML2
Felis catus	GO:0000045	autophagosome assembly	32	0.63063	1.94195	0.000178302	0.000921225	0.000426203	8081	tags=72%, list=24%, signal=54%	GABARAPL1/UBQLN2/MAP1LC3B/UBQLN1/ATG13/PIK3C3/LOC101081984/UBXN2A/GABARAPL2/TP53INP2/UBXN2B/ATG7/ATG2B/MAP1LC3A/ATG12/ATG14/ATG16L1/ELAPOR1/NSFL1C/BECN1/ATG3/ATG5/EMC6
Felis catus	GO:0006486	protein glycosylation	60	0.535829	1.8172	0.000223379	0.0010974	0.000507713	4003	tags=33%, list=12%, signal=29%	B3GALT1/ST8SIA3/B4GAT1/ST8SIA5/FUT9/ST3GAL5/ST6GALNAC5/ST3GAL3/B3GALNT1/EXTL3/EXTL1/ST6GALNAC6/B3GALT5/ST8SIA1/B3GALT2/B3GALT6/ST3GAL2/NUS1/SERP2/FKTN
Felis catus	GO:0000902	cell morphogenesis	40	0.596679	1.90701	0.000246979	0.0011779	0.000544953	5967	tags=50%, list=18%, signal=41%	CDH10/CYFIP2/CDH8/CDH20/CAP2/CDH22/CDH9/CDH12/FRY/NCKAP1/CDH18/CDH7/CDH4/CDH13/CDH6/CDH2/CDH15/CDH24/CDH19/FRYL
Felis catus	GO:0043547	positive regulation of GTPase activity	80	0.496431	1.73545	0.000261727	0.00122468	0.000566599	5093	tags=35%, list=15%, signal=30%	RAPGEF4/ARHGAP44/RASGRF2/RASGEF1A/CHN1/RASGRF1/RASGEF1C/ABR/ADCYAP1/RASGRP1/RAP1GDS1/RALGAPA1/RAPGEF5/ADAP1/CHN2/CX3CL1/DOCK9/RALGPS1/RAB3GAP1/DOCK10/ARAP2/RAPGEFL1/ASAP2/SNX13/ASAP1/MYO9A/FLCN/CCL17
Felis catus	GO:0006470	protein dephosphorylation	114	0.464109	1.69635	0.000335684	0.00151363	0.000700279	5261	tags=32%, list=16%, signal=27%	PTPRT/PTPRN2/PTPRN/DUSP8/PTPN5/EPM2A/PPM1E/DUSP3/PDP1/PPP2R5B/DUSP19/PPM1L/PTPN11/PTPRD/PPP2R1A/PTPRA/PPM1K/PTPRS/DUSP9/PTPRM/PPM1A/PTPN4/PPP2R5D/PTPRK/DUSP26/PPM1H/DUSP12/PTPRJ/PPP2R5E/PDP2/PTEN/PPM1B/RNGTT/PTPRR/DUSP10/DUSP4
Felis catus	GO:0016567	protein ubiquitination	112	0.461633	1.68355	0.000413161	0.00182971	0.000846513	6639	tags=39%, list=20%, signal=32%	MARCHF4/RNF157/LOC123379288/RNF208/UBR3/KCTD13/FBXO25/RNF227/KLHL7/PDZRN4/ASB18/ASB1/VCPIP1/RNF13/DTX1/ASB13/HERC2/FBXO10/CRBN/PRPF19/DTX3/RNF220/RLIM/DTX4/CUL5/ASB6/CAND1/UBR1/NAE1/SH3RF3/RNF26/FBXO11/KLHL9/EIPR1/RNF168/CUL2/KLHL13/CNOT4/LRSAM1/CAND2/MIB1/MARCHF2/CUL4B/RNF6
Felis catus	GO:0000209	protein polyubiquitination	63	0.534437	1.82492	0.000428273	0.00186336	0.000862082	7348	tags=49%, list=22%, signal=38%	TRIM2/PRKN/UBE2K/NHLRC1/TRIM3/DZIP3/AREL1/UBE3A/HECTD2/MKRN2/RNF144A/ARIH1/LOC101082513/ANKIB1/UBE2H/RNF180/NHLRC3/MARCHF1/UBE2A/UBE3C/SHPRH/UBE3B/FBXO28/RNF14/UBE4B/UBE2B/STUB1/UBE2E3/UBE4A/PELI2/HUWE1
Felis catus	GO:0016579	protein deubiquitination	67	0.517874	1.77913	0.000525203	0.00220763	0.00102136	6431	tags=40%, list=19%, signal=33%	UCHL1/USP33/USP27X/USP11/USP46/USP32/USP31/USP5/USP30/OTUD3/USP14/USP22/UCHL5/USP54/USP51/OTUD5/USP12/USP48/USP9X/OTUD6B/BAP1/USP35/JOSD1/USP13/WDR48/USP34/USP37
Felis catus	GO:0031146	SCF-dependent proteasomal ubiquitin-dependent protein catabolic process	37	0.579512	1.82712	0.000569551	0.00235414	0.00108914	5328	tags=43%, list=16%, signal=36%	FBXL16/SKP1/FBXO33/AMN1/FBXL17/FBXO2/FBXL20/FBXO27/LOC101084045/FBXL18/CUL5/FBXO44/FBXO9/FBXL3/FBXL2/CUL2
Felis catus	GO:0006511	ubiquitin-dependent protein catabolic process	105	0.466973	1.69581	0.000621808	0.00248723	0.00115072	7685	tags=44%, list=23%, signal=34%	NDFIP1/UCHL1/TTC3/PRKN/KCTD21/NDFIP2/LNX1/CACUL1/RNF13/FBXO10/KCTD6/UBE3A/RLIM/TOLLIP/UBQLN4/UCHL5/RNF146/NEDD4L/RNF144A/RNF111/NAE1/ARIH1/RNF26/CD3H18orf25/ANKIB1/UBE2H/FBXO11/AMFR/TRPC4AP/BAP1/UBE3C/PSMD3/ELOC/UBE3B/RNF14/COPS3/CUL4B/RNF6/RNF185/RBX1/WWP1/RNF8/RNF5/RNF115/UBL7/UCHL3
Felis catus	GO:0043161	proteasome-mediated ubiquitin-dependent protein catabolic process	82	0.481917	1.69553	0.000829393	0.00326491	0.00151051	7802	tags=48%, list=23%, signal=37%	FBXW7/TRIM2/KCTD17/FBXO45/KCTD13/AGAP3/UBE2K/NHLRC1/TRIM3/PSMD1/AREL1/ARMC8/KLHL22/UBXN2A/USP14/UBXN2B/PLAA/ZFAND2A/PSMC5/RMND5A/NHLRC3/UBE2A/SPOP/SIAH3/RNF34/SPOPL/HECTD1/UBE2B/STUB1/PSMC1/NSFL1C/UBXN7/PSMC3/PSMD2/HUWE1/RHOBTB3/RAD23B/PSMD14/PSMD8
Felis catus	GO:0016339	calcium-dependent cell-cell adhesion via plasma membrane cell adhesion molecules	26	0.624039	1.83816	0.000854057	0.00330947	0.00153112	5839	tags=58%, list=18%, signal=48%	CDH10/CDH8/CDH20/CDH22/CDH9/CDH12/CDH18/CDH7/CDH4/CDH13/CDH6/CDH2/CDH15/CDH24/CDH19
Felis catus	GO:0010506	regulation of autophagy	21	0.65972	1.85329	0.00106393	0.00394202	0.00182377	6533	tags=62%, list=20%, signal=50%	SOGA3/MTCL1/MTMR4/RRAGA/RRAGD/RPTOR/RRAGB/CISD1/SOGA1/GPR137/RRAGC/WDR41/WAC
Felis catus	GO:0030433	obsolete ubiquitin-dependent ERAD pathway	55	0.527359	1.75642	0.00104016	0.00394202	0.00182377	5270	tags=38%, list=16%, signal=32%	SGTB/DNAJC18/RNF175/DNAJB14/UBQLN2/FBXO2/UBQLN1/DNAJB2/MARCHF6/ERLEC1/FBXO27/ECPAS/DNAJB9/SGTA/FAF1/FBXO44/PSMC6/UBE2G2/JKAMP/TMUB2/DNAJB6
Felis catus	GO:0007265	Ras protein signal transduction	38	0.566368	1.79145	0.00115857	0.00416413	0.00192653	4079	tags=29%, list=12%, signal=25%	RAPGEF4/RASGRF2/RASGEF1A/RASGRF1/RASGEF1C/RASGRP1/RAPGEF5/RALGPS1/KRAS/RIT2/RAPGEFL1
Felis catus	GO:0090090	negative regulation of canonical Wnt signaling pathway	37	0.565648	1.78341	0.00118918	0.0042131	0.00194918	2806	tags=27%, list=8%, signal=25%	APC/TMEM170B/PTPRO/APC2/DKK3/TMEM88B/GSK3A/TLE7/GSK3B/DACT3
Felis catus	GO:0007043	cell-cell junction assembly	33	0.592275	1.83341	0.00152259	0.00517666	0.00239497	5839	tags=55%, list=18%, signal=45%	CTNND2/CDH10/CDH8/CDH20/CDH22/CDH9/CDH12/CDH18/PKP4/CDH7/CDH4/CDH13/CDH6/ARVCF/CDH2/CDH15/CDH24/CDH19
Felis catus	GO:0000422	autophagy of mitochondrion	27	0.618339	1.84207	0.00160081	0.00536489	0.00248206	6492	tags=52%, list=19%, signal=42%	GABARAPL1/PRKN/MAP1LC3B/LOC101081984/GABARAPL2/FUNDC1/ATG7/ATG2B/PINK1/MAP1LC3A/ATG12/ATG9A/WIPI2/FUNDC2
Felis catus	GO:0000122	negative regulation of transcription by RNA polymerase II	296	0.370364	1.41522	0.00206165	0.00664013	0.00307204	7878	tags=35%, list=24%, signal=27%	MAGEE2/RIPPLY2/INSM2/KCNIP3/PEG3/SOX8/THRB/LOC101087132/MAGEL2/BRMS1L/CHD5/LOC111558733/THRA/MAGEF1/LOC101100705/ATXN1/NR2E1/ZNF671/SOX10/MECP2/DLX1/ZBTB11/ZNF157/MAGEH1/LOC101089933/NDN/ZBTB38/NR1D2/LDB2/ZNF484/DNAJB5/ZNF215/LOC101085183/ZFP69B/ZFPM2/ZNF667/ZNF583/GZF1/MTA3/LOC101091367/LOC102899880/ZSCAN12/LOC101089975/ZNF566/HDAC9/ZNF382/CBX7/ZNF772/MAGED1/LOC105261300/ZNF432/LOC111558123/ZNF1…
Felis catus	GO:0007417	central nervous system development	51	0.516267	1.70419	0.00235719	0.00739978	0.0034235	6836	tags=47%, list=21%, signal=37%	APLP1/ZKSCAN2/APP/RELN/VAX2/ZNF454/ZFP2/VAX1/ZIC2/ZIC5/LOC102901153/ZIC1/ZNF436/APLP2/GBA2/LOC101100590/LOC101093727/ZNF132/EMX1/FMR1/LOC101086115/LOC102901416/ZIC4/FXR2
Felis catus	GO:0030182	neuron differentiation	62	0.49531	1.68552	0.00317267	0.00913944	0.00422835	5049	tags=31%, list=15%, signal=26%	RTN1/RTN3/VXN/OLIG2/SNPH/INSM2/ASCL1/WNT8B/ACSL3/WNT7A/ANOS1/RTN4/WNT1/LHX6/WNT10B/VAX2/LHX2/VAX1/EN2
Felis catus	GO:0034332	adherens junction organization	27	0.599832	1.78694	0.00340261	0.00958918	0.00443642	5839	tags=56%, list=18%, signal=46%	CDH10/CDH8/CDH20/CDH22/CDH9/CDH12/CDH18/CDH7/CDH4/CDH13/CDH6/CDH2/CDH15/CDH24/CDH19
Felis catus	GO:0007411	axon guidance	78	0.45847	1.6029	0.0035262	0.00982581	0.0045459	4543	tags=28%, list=14%, signal=24%	EPHA5/CYFIP2/DSCAM/PTPRO/DSCAML1/SEMA6B/EPHA4/EPHA6/SLIT1/EPHA8/KALRN/EPHB1/SEMA6D/EFNB3/SEMA4F/SEMA5B/SEMA3E/DRAXIN/SEMA7A/EPHA7/EPHB6/SEMA5A
Ovis aries	GO:0007268	chemical synaptic transmission	98	0.571875	2.43994	2.5525e-11	1.76123e-09	1.00757e-09	3826	tags=44%, list=15%, signal=38%	NLGN3/APBA2/GLRB/GRIN1/GLRA2/CHRNB2/SV2A/APBA1/LOC101120810/SNCA/LOC101117049/GABRB2/CACNA1A/GABRB3/CACNA1B/CACNB4/SV2C/GABRB1/DLG2/PDYN/SNCB/NLGN1/GLRA3/DLG4/NLGN2/HTR1E/HTR1F/CHRNA7/SLC12A5/HTR5A/CHRM1/CHRM4/CHRNA4/HTR2C/CACNB1/LOC101102503/GLRA1/CHRM5/SV2B/GABRD/CACNB3/PMCH/RAPSN
Ovis aries	GO:0035249	synaptic transmission, glutamatergic	26	0.791529	2.64204	6.31855e-10	2.90653e-08	1.66278e-08	4592	tags=92%, list=18%, signal=76%	GRID1/GRIK3/GRIK1/GRIA3/GRIK2/CDH8/GRIK5/NAPB/NAPA/UNC13A/GRIA4/GRIA1/GRIA2/SLC17A8/GRIN2D/UNC13C/GRIK4/GRIN2B/GRIN2A/GRIN3A/GRID2/SLC17A6/GRIN2C/SLC17A7
Ovis aries	GO:0050804	modulation of chemical synaptic transmission	22	0.815593	2.60911	8.38381e-10	3.30562e-08	1.89108e-08	3513	tags=86%, list=14%, signal=75%	NLGN3/GRID1/GRIK3/GRIK1/GRIA3/GRIK2/LOC101117049/LRRC4C/GRIK5/LRRC4/GRIA4/NLGN1/GRIA1/NLGN2/GRIA2/GRIK4/GRIN3A/ARC/GRID2
Ovis aries	GO:0031175	neuron projection development	31	0.729058	2.52585	4.28246e-09	1.31329e-07	7.51308e-08	4681	tags=74%, list=18%, signal=61%	STMN4/MAPT/STMN1/ADCYAP1/STMN3/NCDN/CAMSAP1/GPM6A/CDK16/GPRIN1/STMN2/DTNBP1/ZFYVE27/PPP1R9A/SAMD14/MAP2/ATXN10/MAP4/CAMSAP2/PPP1R9B/VAPA/GPRIN2/CDNF
Ovis aries	GO:0050877	nervous system process	48	0.641845	2.40752	6.60637e-09	1.6576e-07	9.48283e-08	7006	tags=69%, list=27%, signal=50%	GABRG1/GLRB/GABRA4/GABRG2/GABRG3/GLRA2/CHRNB2/LOC101120810/GABRB2/GABRB3/GABRA3/GABRA2/GABRB1/GLRA3/GABRA5/CHRNA7/GABRA1/CHRNA4/GLRA1/GABRD/CHRNB1/GABRA6/LOC114118428/HTR3A/CHRNB4/CHRNA6/LOC114118522/GABRQ/LOC101114365/CHRNA1/CHRND/CHRNA2/LOC101108715
Ovis aries	GO:0007420	brain development	53	0.612853	2.33242	4.51978e-08	8.91042e-07	5.09749e-07	3779	tags=57%, list=15%, signal=48%	RTN4/AATK/POU3F2/NFASC/CNTN1/RTN1/ADGRL3/CDK5R2/CNTN2/CNTN5/CNTN3/RTN3/TMX2/CDK5R1/LOC114108678/POU3F4/LOC101112602/NDRG4/SCT/AMIGO1/APOD/GIT1/POU3F3/NRCAM/SYNJ1/MEIS3/ZFHX2/EMX1/SYNJ2/POU3F1
Ovis aries	GO:0007156	homophilic cell adhesion via plasma membrane adhesion molecules	107	0.498527	2.15959	4.40523e-08	8.91042e-07	5.09749e-07	4119	tags=38%, list=16%, signal=32%	PCDH9/CDH20/CDH22/DSCAML1/CDH4/CLSTN3/CDH18/CADM3/DSCAM/CDH8/LOC101122274/IGSF11/PCDH10/MDGA2/CDH10/LOC101105495/LOC101102310/LOC101102726/IGSF21/LOC105615366/LOC101102059/CLSTN1/CLSTN2/LOC105611202/CDH7/PCDH8/CDH9/FAT3/CELSR3/CDH12/LOC105610339/CELSR2/LOC106991169/LOC132659855/CDH15/LOC101122600/PCDH17/LOC105608309/LOC101103720/LOC106991193/PCDH19
Ovis aries	GO:0042391	regulation of membrane potential	50	0.617596	2.33101	1.01358e-07	1.64569e-06	9.41471e-07	7006	tags=68%, list=27%, signal=50%	GLRB/RIMS2/GRIN1/GLRA2/CHRNB2/LOC101120810/GABRB2/RIMS4/KCNH5/GABRB3/GABRB1/KCNH8/GLRA3/KCNH4/CHRNA7/KCNH3/KCNH1/RIMS3/CHRNA4/GLRA1/RIMS1/GABRD/CHRNB1/LOC114118428/HTR3A/CHRNB4/CHRNA6/LOC114118522/GABRQ/LOC101114365/CHRNA1/CHRND/CHRNA2/LOC101108715
Ovis aries	GO:0071805	potassium ion transmembrane transport	58	0.594285	2.30361	9.60585e-08	1.64569e-06	9.41471e-07	5819	tags=60%, list=23%, signal=47%	KCNC4/KCNS2/KCNA6/KCNA1/KCNK4/KCNA4/KCND2/KCNH5/KCNA2/KCNN1/KCNC1/KCNC2/KCNK1/KCNH8/KCNC3/KCNH4/KCNH7/KCNH3/KCNK2/KCNH1/TMEM38A/KCNV1/KCNG2/KCND1/KCNN2/KCNA7/KCNG4/KCNK10/KCNK9/KCNK12/KCNB1/KCNF1/TMEM38B/KCNK13/KCNH2
Ovis aries	GO:0006811	monoatomic ion transport	32	0.667032	2.31401	5.7186e-07	7.89167e-06	4.51468e-06	4426	tags=66%, list=17%, signal=54%	SFXN5/GRID1/GRIK3/CATSPER3/GRIN1/GRIK1/GRIA3/GRIK2/GRIK5/NALCN/GRIA4/GRIA1/GRIA2/GRIN2D/GRIK4/GRIN2B/GRIN2A/GRIN3A/GRID2/GRIN2C/SFXN1
Ovis aries	GO:0051260	protein homooligomerization	55	0.572035	2.18822	6.88143e-07	9.04416e-06	5.17401e-06	5263	tags=55%, list=20%, signal=44%	KCNC4/KCTD17/ATL1/KCNS2/KCNA6/KCNA1/PRNP/KCNA4/KCTD8/KCND2/KCNA2/KCNC1/KCNC2/KCND3/KCNC3/KCTD13/KCTD16/KCTD7/RNF112/KCNV1/KCNG2/KCTD4/KCND1/KCNA7/KCTD21/KCNG4/KCTD6/KCTD2/KCNB1/KCNF1
Ovis aries	GO:0034220	monoatomic ion transmembrane transport	43	0.621712	2.29394	1.32461e-06	1.5233e-05	8.71456e-06	7006	tags=65%, list=27%, signal=48%	GABRG1/GABRA4/GABRG2/GABRG3/CHRNB2/GABRB2/GABRB3/GABRA3/GABRA2/GABRB1/GABRA5/CHRNA7/GABRA1/CHRNA4/GABRD/CHRNB1/GABRA6/LOC114118428/HTR3A/CHRNB4/CHRNA6/LOC114118522/GABRQ/LOC101114365/CHRNA1/CHRND/CHRNA2/LOC101108715
Ovis aries	GO:0007218	neuropeptide signaling pathway	42	0.621997	2.28845	1.30477e-06	1.5233e-05	8.71456e-06	5111	tags=52%, list=20%, signal=42%	ADCYAP1/GPR149/NTSR2/NPSR1/OPRL1/MCHR1/SSTR3/OPRK1/PDYN/GALR3/OPRM1/SSTR2/SCG5/SSTR1/NPY/PROKR2/GPR83/NPBWR2/PENK/NPBWR1/OPRD1/PTH2
Ovis aries	GO:0035725	sodium ion transmembrane transport	51	0.572206	2.16494	2.00102e-06	2.20913e-05	1.2638e-05	3467	tags=39%, list=13%, signal=34%	ASIC1/SLC6A1/SLC6A7/SLC6A11/SCN1A/CACNA1I/SCN2A/SLC6A5/SCN8A/CACNA1G/SLC6A15/SLC8A3/LOC101120341/LOC101103874/SLC6A13/LOC121820555/SLC8A2/ASIC4/SLC6A9/SLC6A17
Ovis aries	GO:0071277	cellular response to calcium ion	26	0.68196	2.27631	9.43602e-06	8.68114e-05	4.96633e-05	4379	tags=69%, list=17%, signal=58%	SYT11/SYT3/SYT13/SYT1/CPNE9/SYT2/SYT12/SYT7/CPNE5/SYT10/SYT4/CPNE4/CPNE7/SYT17/CPNE6/SYT5/LOC101117299/SYT9
Ovis aries	GO:0006821	chloride transport	26	0.66111	2.20671	3.32138e-05	0.000275101	0.00015738	2980	tags=46%, list=12%, signal=41%	CLCN4/GABRG1/GABRA4/GABRG2/GABRG3/CLCN6/GABRA3/GABRA2/GABRA5/CLCN3/GABRA1/CLCN1
Ovis aries	GO:1990573	potassium ion import across plasma membrane	36	0.575556	2.03527	3.38892e-05	0.000275101	0.00015738	2640	tags=36%, list=10%, signal=32%	LOC101118148/KCNJ10/KCNJ9/LOC101118398/KCNJ6/ATP1A3/KCNJ13/KCNJ3/KCNJ2/SLC12A5/KCNJ12/KCNJ11/ATP1B1
Ovis aries	GO:1902600	proton transmembrane transport	59	0.499131	1.93945	4.55202e-05	0.000348988	0.00019965	4570	tags=37%, list=18%, signal=31%	LOC101118148/ATP6V0E2/LOC101118398/ATP6V1C1/SLC9A5/SLC9A6/ATP1A3/ATP6V1G2/ATP6V1E1/ATP6V0D1/ATP6V1B2/ATP6V1H/ATP6V0C/ATP6V0A1/ATP6V1F/SLC9A7/ATP6V0B/ATP6V1A/ATP5MC1/ATP5F1A/ATP5F1B/LOC101119460
Ovis aries	GO:0048488	synaptic vesicle endocytosis	20	0.689026	2.1767	4.91485e-05	0.000366621	0.000209738	3656	tags=65%, list=14%, signal=56%	NLGN3/SYT1/SYT2/SNCA/LOC101117049/AMPH/SNCB/NLGN1/NLGN2/SYNJ1/SGIP1/SYT5/SYNJ2
Ovis aries	GO:0006813	potassium ion transport	24	0.656139	2.13584	8.83919e-05	0.000580861	0.0003323	5089	tags=62%, list=20%, signal=50%	ABCC8/HCN2/KCNQ3/KCNMB4/HCN3/KCNQ2/KCNAB2/KCNT1/HCN1/KCNAB3/KCNQ5/KCNMB2/KCNU1/KCNT2/ATP1B4
Ovis aries	GO:0006123	mitochondrial electron transport, cytochrome c to oxygen	47	0.534613	1.99655	0.000101799	0.000638557	0.000365307	7516	tags=57%, list=29%, signal=41%	LOC105609918/LOC121817235/LOC101121518/LOC114115652/LOC101110066/COX5A/LOC101121285/LOC114114909/LOC101106131/LOC101110664/LOC101105179/LOC101117799/LOC101117527/LOC106990092/LOC101116886/LOC114110252/LOC121817553/LOC114115604/LOC114115222/LOC101112155/LOC101111101/LOC121816305/LOC101104844/LOC114117847/LOC114115573/LOC101102327/LOC106991840
Ovis aries	GO:0000226	microtubule cytoskeleton organization	79	0.43837	1.80568	0.000407966	0.00229793	0.0013146	4226	tags=37%, list=16%, signal=31%	TUBB4A/MAP6D1/TTLL7/TUBB2B/MAPT/BRSK1/BRSK2/MAP7D2/LOC101122734/LOC101119975/SIK3/EML2/MAP1A/MAP1B/TTLL11/MAP6/NUAK1/MARK4/PPP2R3C/LOC101118307/MAP7D1/LOC106990101/LOC101120326/MAP2/MAP4/TSSK6/TSSK3/TUBA8/DYNC1LI2
Ovis aries	GO:0006122	mitochondrial electron transport, ubiquinol to cytochrome c	28	0.564689	1.89777	0.000909413	0.00440347	0.00251915	6574	tags=61%, list=25%, signal=45%	LOC114115652/UQCRH/LOC101113001/LOC101113599/LOC101121420/LOC101108778/LOC101108663/LOC101117527/LOC106990092/LOC101115589/LOC114115604/LOC114115222/LOC101119721/LOC114115009/LOC101111101/LOC101104844/LOC114117847
Ovis aries	GO:0007409	axonogenesis	22	0.607642	1.94387	0.00101456	0.0048279	0.00276195	4366	tags=55%, list=17%, signal=45%	APLP1/SLITRK1/RAB3A/CDK5/MAP1A/MAP1B/SLITRK4/PLPPR4/SLITRK3/ULK1/APP/SLITRK5
Ovis aries	GO:0030182	neuron differentiation	63	0.440816	1.7428	0.00119839	0.00551259	0.00315366	5227	tags=38%, list=20%, signal=30%	RTN4/OLIG2/RTN1/SNPH/RTN3/VXN/OTP/SOX11/LHX5/LHX2/EMX1/WNT9A/WNT3/ACSL3/LHX1/ASCL1/FGF8/LOC101118853/WNT7A/WNT7B/WNT1/EN2/WNT16/EN1
Ovis aries	GO:0007043	cell-cell junction assembly	33	0.528488	1.84012	0.00150089	0.00679092	0.00388496	3157	tags=39%, list=12%, signal=35%	CDH20/CTNND2/CDH22/CDH4/ARVCF/CDH18/CDH8/CDH10/PKP4/CDH7/CDH9/CDH12/CDH15
Ovis aries	GO:0033617	mitochondrial cytochrome c oxidase assembly	20	0.600544	1.89718	0.00164155	0.00730753	0.00418051	6205	tags=75%, list=24%, signal=57%	LOC101118606/LOC101117005/LOC101112076/LOC101107153/LOC101120042/LOC105616782/LOC114118683/LOC101103154/LOC101117181/OXA1L/LOC101121607/LOC101113488/LOC101121590/LOC101122597/LOC121818351
Ovis aries	GO:0006511	ubiquitin-dependent protein catabolic process	118	0.351674	1.55183	0.00234586	0.0092494	0.00529142	4855	tags=29%, list=19%, signal=24%	RNF146/ELOC/PRKN/UBL7/RNF7/NDFIP1/RBX1/UCHL1/TOLLIP/BAP1/TTC3/RNF5/LOC105616454/LNX1/LOC114115615/RNF14/UBE2D4/UCHL5/LOC101113032/COPS3/NEDD4L/CUL3/LOC114116098/NPLOC4/AMFR/RNF13/KCTD21/UBQLN4/PSMD3/UBE3A/UBE2D1/KCTD6/CDC34/FBXO10

## Sheet: NES_negative
species	GO	Description	setSize	enrichmentScore	NES	pvalue	p.adjust	qvalue	rank	leading_edge	core_enrichment
Homo sapiens	GO:0002181	cytoplasmic translation	85	-0.893685	-4.06776	2.05552e-55	2.05141e-52	1.08618e-52	2900	tags=93%, list=7%, signal=86%	RPL31/RPLP0P6/RPL6/RPS27/RPL22/RPS21/RPL36A/RPL38/RPL4/RPL7/RPS26/RPL37/RPSA/RPL34/RPL37A/RPS4X/RPL14/RPS3A/RPS24/RPL5/RPL15/RPL11/RPL27A/RPL24/RPL35A/RPS27A/RPL27/RPL30/RPS15/RPL23/RPL32/RPL9/RPS15A/RPL39/RPS25/RPL21/RPL35/RPL22L1/RPS13/RPL3/RPS11/RPS18/RPL17/RPLP1/RPL10A/RPS12/RPL26/RPL29/RPL23A/RPL7A/RPS23/RPL28/RPS8/UBA52/RPS17/RPLP0/RPS6/RPS20/RPL36/RPL10/RPS3/RPS9/RPS16/RPS5/RPL13/RPS14/FAU…
Homo sapiens	GO:0051607	defense response to virus	187	-0.478473	-2.49337	1.203e-14	1.09145e-12	5.77899e-13	3832	tags=37%, list=10%, signal=33%	IRF3/TRIM31/PCBP2/ZBP1/OASL/IFI27/BST2/AIMP1/OAS2/UNC13D/APOBEC3H/ZNFX1/ISG20/SLFN13/RIGI/IFITM3/RNASEL/IFITM1/TRIM5/ZC3H12A/TRIM25/KCNJ8/SPON2/BECN1/APOBEC3G/IFNGR2/TRIM34/CD40/PRF1/IRF5/TLR3/OAS3/GPR108/SAMHD1/RIOK3/SLFN11/DDX21/CGAS/VAMP8/IFNLR1/APOBEC3B/APOBEC3F/IFNGR1/F2RL1/DDX60L/APOBEC3D/OAS1/IFIH1/GBP1/DDX60/GBP3/MAVS/MYD88/IL10RB/MLKL/PML/IRF7/HYAL2/IRF1/UNC93B1/PARP9/PLSCR1/STING1/DNAJC…
Homo sapiens	GO:0016064	immunoglobulin mediated immune response	87	-0.598904	-2.71395	2.05107e-13	1.27935e-11	6.77392e-12	6600	tags=54%, list=17%, signal=45%	IGLC2/IGHV5-51/IGHV1-18/IGHV3-72/IGHV3-53/IGHV4-34/IGHV2-26/CSF2RB/IGLC7/IGHV1-69/IGHV3-33/IGHV3-48/IGHV3-30/IGHV1-46/IGHV6-1/IGHV3-64/IGHV3-13/IL2RB/IGHV3-66/IGLL5/IGHV4-39/IGHV1-2/IGHV3-20/IGHV4-61/IGHV3-15/IGHV3-7/IGHV4-59/IGHV3-23/IGHV3-49/IGHV3-21/IGHV3-43/IGHV2-5/IGLC3/IGHV3-74/IGKC/IGHV3OR15-7/IGHV3-11/IGLC1/CD74/FCGR2B/NFKBIZ/BCL10/MYD88/PRKCD/IL4R/IRF7/TCIRG1
Homo sapiens	GO:0042254	ribosome biogenesis	112	-0.539033	-2.60058	3.21541e-13	1.88764e-11	9.99465e-12	7794	tags=55%, list=20%, signal=45%	PWP1/NHP2/SDE2/SBDS/ZNF622/RSL24D1/AK6/AFG2B/DDX56/GTPBP4/NOP58/BRIX1/NOL11/TSR1/WDR12/AATF/FRG1/WDR43/NOP2/BUD23/BYSL/GTF3A/UTP14A/RIOK1/DCAF13/LTV1/DDX27/RRP36/FCF1/NOL7/RPF2/GAR1/ZNF593/SURF6/MALSU1/PES1/NIP7/DDX31/TSR3/FTSJ3/IMP3/DKC1/TMA16/C1QBP/RPLP0P6/NSA2/EFL1/GRWD1/DDX28/RBIS/NOP14/RRS1/EMG1/GNL2/RPF1/RIOK3/CUL4A/NOP10/RPL7A/RPLP0/EIF6/NOP53
Homo sapiens	GO:0071222	cellular response to lipopolysaccharide	128	-0.487888	-2.41451	3.58982e-11	1.62847e-09	8.62244e-10	8215	tags=52%, list=21%, signal=42%	DEFA1/IL10/DEFA4/JAK2/HMGB1/CTR9/CSF2/CAMP/MALT1/AICDA/RIPK2/CEBPE/CXCL9/AKAP8/CD180/STAP1/TLR5/CXCL10/TNF/LY96/CD14/ANKRD1/CD80/IRF3/KLRK1/NR1H4/ARID5A/ABCA1/TSPO/GBP5/ABL1/IL18/CEBPB/CD86/ZC3H12A/ASS1/PLSCR3/SPON2/CD68/CCL28/PDCD1LG2/CDK4/GSTP1/HSF1/CD40/LITAF/CD36/NFKB1/IRF8/HADHB/MRC1/NR1H3/RARA/TBXA2R/NFKBIZ/CAPN2/IRAK1/RELA/PDCD4/HMGCS2/SBNO2/GBP3/MYD88/TNIP1/GBP2/MAP2K3/TNIP2
Homo sapiens	GO:0006364	rRNA processing	134	-0.473939	-2.33633	7.40111e-11	2.73567e-09	1.44848e-09	10229	tags=57%, list=26%, signal=43%	IMP4/ERI1/EXOSC5/NOC4L/UTP20/DDX49/MRM1/EXOSC9/PIH1D1/YBEY/UTP11/RRP8/RPUSD4/PWP1/NHP2/EXOSC7/AK6/NSUN5/TRMT2B/RRP1B/PDCD11/DDX56/PIN4/BRIX1/NOL11/WDR12/DDX47/FRG1/C1D/WDR18/WDR43/NOP2/BUD23/BYSL/UTP14A/EXOSC4/GEMIN4/EXOSC8/LSM6/MRM2/DCAF13/POP4/DDX27/RRP36/MRM3/FCF1/DIMT1/RPF2/GAR1/LYAR/PES1/RRP9/TSR3/FTSJ3/POP5/IMP3/DKC1/PA2G4/ISG20/NSA2/TRMT112/NPM3/TFB2M/RNASEL/EIF4A3/RPP38/WDR55/TBL3/NOP14/E…
Homo sapiens	GO:0019882	antigen processing and presentation	28	-0.775349	-2.69463	2.46181e-10	8.47203e-09	4.48577e-09	8285	tags=93%, list=21%, signal=73%	HLA-DOB/HLA-DQB1/HLA-DQA1/HLA-DRB5/WDFY4/HLA-DQA2/HLA-H/HLA-DRA/HLA-DQB2/HLA-DPA1/HLA-DRB1/AP3B1/EXT1/HLA-DMB/HLA-DPB1/HLA-DMA/HLA-DOA/RELB/CD74/PSMB8/HLA-A/HLA-B/HFE/HLA-E/UNC93B1/HLA-C
Homo sapiens	GO:0051603	proteolysis involved in protein catabolic process	40	-0.691693	-2.6775	3.85049e-10	1.28093e-08	6.78227e-09	6726	tags=72%, list=17%, signal=60%	PSMB7/CTSL/PSMB5/PSMA5/CTSO/PSMA1/PSMB4/CTSH/CTSK/PSMA6/PSMB9/PSMA2/PSMA4/LGMN/CTSW/PSMB6/PSMB3/PSMB1/PSMA3/HSPA5/PSMA7/CTSB/PSMB10/PSMB8/CTSC/CTSS/CASP8/CTSZ/DNAJC3
Homo sapiens	GO:0006635	fatty acid beta-oxidation	42	-0.670077	-2.62358	2.41897e-09	6.45833e-08	3.41956e-08	6294	tags=69%, list=16%, signal=58%	CPT1B/ACOXL/PEX2/CROT/ACAA1/ACOX1/SESN2/ACADM/ECHDC1/ACAT1/PEX7/ECI2/ECHS1/HADHB/EHHADH/SCP2/HSD17B10/ACOX2/DECR1/ECHDC2/HADH/ACAA2/ABCD1/HADHA/CPT1A/ECH1/ECI1/CPT2/ACADS
Homo sapiens	GO:0034976	response to endoplasmic reticulum stress	71	-0.568392	-2.5267	2.45908e-09	6.45833e-08	3.41956e-08	5733	tags=54%, list=14%, signal=46%	EIF2AK3/NFE2L1/SELENON/NRBF2/STC2/EIF2S1/RNF183/PPP1R15B/UFC1/TMEM259/ERP27/NCK1/ABL1/TMEM258/PPP1R15A/KCNJ8/NFE2L2/TMBIM6/ANKS4B/HERPUD1/SDF2L1/PDIA3/ERN2/SRPX/PDIA6/BCL2L11/ERN1/JAGN1/NIBAN1/ATF4/EEF2/PDIA4/PTPN1/CREB3L1/NOD1/THBS1/P4HB/DNAJC3
Homo sapiens	GO:0000398	mRNA splicing, via spliceosome	163	-0.421578	-2.1507	2.74863e-09	7.03368e-08	3.72419e-08	12259	tags=63%, list=31%, signal=43%	DDX5/RBM22/PRPF8/DHX35/YJU2B/CACTIN/CDC5L/SART1/SF1/PPIL3/HTATSF1/GCFC2/PRPF6/DHX40/SNRNP35/SNRNP40/PNN/XAB2/METTL3/HNRNPR/SF3B2/PRP4K/PPIL1/ZCCHC8/CWC15/HNRNPU/SF3A3/SNRPA1/NCBP2/MFAP1/SNRPD1/SF3B3/IK/SRSF1/RBM10/HNRNPH1/PRPF31/PRPF4/SRSF6/PPIE/HNRNPA2B1/HNRNPA3/SNW1/C9orf78/SRSF10/HNRNPM/RBM8A/SRRM2/SNRPF/HNRNPA1L3/TRA2B/HNRNPC/SF3B1/RBMX/SNRPGP15/HNRNPK/FRG1/BUD13/DBR1/SYNCRIP/SNRPB2/SNRNP200/…
Homo sapiens	GO:0032496	response to lipopolysaccharide	134	-0.442282	-2.18027	4.19234e-09	9.9618e-08	5.27457e-08	6247	tags=43%, list=16%, signal=37%	LOXL1/BDKRB1/FMO1/NOS3/IRAK3/PTGER1/CSF2RB/FOS/CXCL10/BTK/TNF/IL18BP/NFKBIA/IRF3/ACP5/MAPK14/CASP3/NQO1/TNFRSF11A/GPX1/F2R/CEBPB/IL10RA/ASS1/PRDX3/HPGD/LCN10/KCNJ8/PTGIR/IDO1/SPON2/RPS6KA3/THBD/HSF1/PTGER2/LITAF/FOSL2/C2/FASLG/CTSG/PLCG2/COL6A1/TBXA2R/NFKBIZ/RELA/PCK2/ADH5/BCL10/RPL13A/SELP/MYD88/CASP8/NFKB2/NAGLU/MGST2/TRIB1/MAPKAPK3/MAPKAPK2
Homo sapiens	GO:0006888	endoplasmic reticulum to Golgi vesicle-mediated transport	96	-0.486224	-2.28517	1.10825e-08	2.50532e-07	1.32652e-07	7009	tags=50%, list=18%, signal=41%	SEC23A/COPB2/COPG1/BCAP31/TRAPPC1/GOLT1A/USO1/RAB1A/LMAN2L/TRAPPC4/BET1/COPE/RABGGTB/TRAPPC3/CTAGE15/SEC23IP/TEX261/TRAPPC2B/ARCN1/SEC24A/TMED6/TMED7/MIA2/IER3IP1/TMED5/TFG/VCP/COPB1/CNIH4/RAB1B/SEC31A/TMED4/LMAN1/CREB3L2/ERGIC3/TRAPPC6A/SEC24D/PREB/TMED1/TMED9/TMED3/TMED10/TMED2/SURF4/ERGIC1/LMAN2/YIF1A/P4HB
Homo sapiens	GO:0019886	antigen processing and presentation of exogenous peptide antigen via MHC class II	21	-0.766568	-2.43776	3.53675e-08	6.92094e-07	3.6645e-07	8285	tags=90%, list=21%, signal=72%	HLA-DOB/HLA-DQB1/CTSE/HLA-DQA1/HLA-DRB5/IFI30/HLA-DQA2/HLA-DRA/HLA-DQB2/HLA-DPA1/HLA-DRB1/HLA-DMB/HLA-DPB1/HLA-DMA/HLA-DOA/CD74/FCGR2B/B2M/UNC93B1
Homo sapiens	GO:0034097	response to cytokine	40	-0.639789	-2.47658	5.02365e-08	9.64155e-07	5.10501e-07	4933	tags=57%, list=12%, signal=50%	FOS/MMP2/STAT1/REL/ACP5/GHR/TIMP1/COMT/CXCL16/KCNJ8/CCL5/AVPR2/RELB/RARA/NFKBIZ/RELA/TRAF3IP2/SELP/TIMP3/NFKB2/STAT3/MAPKAPK3/MAPKAPK2
Homo sapiens	GO:0007584	response to nutrient	55	-0.580516	-2.43055	6.60714e-08	1.1989e-06	6.34791e-07	9860	tags=65%, list=25%, signal=49%	SLC34A1/APAF1/LEP/TFRC/VCAM1/ACACB/BCHE/PKLR/COX4I1/MLYCD/MT-CYB/TFAM/NOD2/ARSB/MAFB/SLC6A19/ACSL1/MAF/POR/STAT1/ADSL/TMIGD1/SLC6A4/ABCA1/CYBB/LIPG/CEBPA/ASS1/CCL28/HSF1/C2/TBXA2R/HMGCS2/IGFBP2/PPARA/CPT1A
Homo sapiens	GO:0010629	negative regulation of gene expression	156	-0.394287	-1.95833	9.00164e-08	1.5489e-06	8.20113e-07	8745	tags=48%, list=22%, signal=38%	CDK1/CNPY2/SFRP1/PRKAA2/GATA3/CCNB1/ABCC2/HMGB2/GATA5/EZH2/PLAG1/HNRNPD/SRSF6/SMO/CHD4/PARP15/ACE/HEYL/SPI1/IFNG/IGF1/FGFR1/ID2/SLIT3/TNF/PRDM1/BMPR1A/CTNNB1/RCOR1/SLC35C2/BMP4/ZMPSTE24/NR1H2/OVOL2/IQGAP3/SERPINF1/ZFP36L1/PRKAA1/AXIN1/MSR1/NPM1/EIF4A3/FERMT1/ZC3H12A/TP53INP1/REST/INPPL1/HSF1/ID3/PARP10/CD36/AKT1/HES1/TP53/RARA/EMILIN1/TGFB1/VEGFA/KLF4/CCN2/OCLN/ENG/LGALS9/BAK1/TGIF1/CDKN1A/BMP2/P…
Homo sapiens	GO:0050830	defense response to Gram-positive bacterium	68	-0.533459	-2.37853	1.61501e-07	2.59964e-06	1.37646e-06	11314	tags=65%, list=29%, signal=46%	LYG1/DEFA3/RNASE9/SSC5D/RNASE3/IL7R/IL17A/IL17F/NLRP6/RNASE13/HCK/DEFA1/DEFA4/CAMP/MMP7/DMBT1/GBP7/RNASE1/RIPK2/ZG16/IL27RA/LYZ/TNF/NCF1/C5AR1/KLRK1/ACP5/IL18/RNASE6/TIRAP/MPEG1/CD36/GBP4/CTSG/EPHA2/RNASE4/TNFRSF14/NOD1/FAU/MYD88/PYCARD/ANG/GBP2/GSDMD
Homo sapiens	GO:0051604	protein maturation	72	-0.524977	-2.33789	1.92346e-07	2.9994e-06	1.58812e-06	6925	tags=53%, list=17%, signal=44%	HSPD1/CASP2/BOLA3/TSPAN15/CFD/CIAO2B/SNAPIN/YME1L1/KLK15/GZMH/ZMPSTE24/SERPINH1/ISCA2/CASP3/FURIN/CASP5/METAP1/GLRX5/GZMK/CASP1/TSPAN14/LGMN/LMF2/DNAJB11/NFU1/AFG3L2/GZMB/CMA1/CTSG/PRDX4/GZMA/CISD3/CASP6/CIAO2A/CASP4/CASP7/CASP8/CASP10
Homo sapiens	GO:0043123	positive regulation of canonical NF-kappaB signal transduction	108	-0.434709	-2.08902	1.96806e-07	3.02173e-06	1.59994e-06	6887	tags=50%, list=17%, signal=41%	IKBKB/MALT1/BIRC2/RIPK2/INSR/NOD2/RNF31/TRIM22/S100A13/IRAK3/MTDH/CARD11/UBD/TIFAB/TNFSF15/TNF/UNC5CL/EDA/UBE2I/S100A4/IRF3/CLEC7A/LRRC19/AJUBA/ABL1/SHARPIN/TNFSF14/IRAK4/TRIM5/TRAF5/TIFA/TMEM106A/RBCK1/TLR3/TIRAP/CD36/FASLG/DDX21/PLCG2/IRAK1/RELA/TRADD/TRAF3IP2/NOD1/MYD88/RIPK1/STAT3/TRIM38/TNFSF10/CARD10/AKAP13/TNFRSF1A/TNIP2/LTBR
Homo sapiens	GO:0042742	defense response to bacterium	145	-0.389732	-1.92374	2.44441e-07	3.66574e-06	1.94094e-06	8351	tags=34%, list=21%, signal=27%	LEAP2/DEFA1/AZU1/PGLYRP1/IL10/DEFA4/CAMP/DHX15/MMP7/GBP7/ISG15/AICDA/DEFB133/GNLY/NOD2/GPR15LG/CST11/LYZ/TNF/DEFB124/NCF1/PLA2G2A/H2BC21/SLAMF8/NR1H4/H2BC12/NLRC4/GBP5/CASP1/CEBPB/ADAMTS5/SPON2/LGALS4/RNASE6/H2BC12L/MPEG1/PLAC8/IRF8/CTSG/RNASE4/BCL3/GBP1/GBP3/CASP7/PRKCD/ROMO1/SYK/GBP2/GSDMD/TNFRSF1A
Homo sapiens	GO:0032481	positive regulation of type I interferon production	24	-0.731056	-2.48985	2.6439e-07	3.88031e-06	2.05455e-06	6771	tags=58%, list=17%, signal=48%	ZCCHC3/CLEC12A/TLR8/CD14/IKBKE/IRF3/TLR3/CGAS/PLCG2/IRF7/IRF1/STING1/SYK/ZC3HAV1
Homo sapiens	GO:0042981	regulation of apoptotic process	153	-0.379525	-1.86063	3.66323e-07	5.29842e-06	2.80541e-06	4956	tags=37%, list=13%, signal=32%	SLK/CASP12/CARD11/GAS1/BIRC5/TNFAIP8L2/TRAF4/CTNNB1/NME2P1/DEDD/DAXX/ANP32B/NLRC4/CASP5/ATF5/BCL2L15/CARD8/BAG6/CAAP1/CARD16/BIRC3/MYC/CASP1/AKT1S1/RASSF6/TRAF5/CRADD/TNFAIP8/BCL2L14/BIK/SDF2L1/AKT1/CIDEB/IGF2R/BCL2L11/RARA/BCL2L12/NTF3/BAX/BCL3/FADD/BCL10/ATF4/NME2/NOD1/CASP4/BAK1/PYCARD/CASP8/CASP10/CARD6/CARD10/LRP5/MCL1/RIPK3/CFLAR
Homo sapiens	GO:0098869	cellular oxidant detoxification	69	-0.513608	-2.29321	4.61267e-07	6.57635e-06	3.48205e-06	9262	tags=54%, list=23%, signal=41%	GPX7/GSTO2/PTGS2/APOM/LTC4S/GPX8/GSTM2/MGST1/PTGS1/GPX2/GPX3/GSTA1/PTGES/PXDN/DUOX2/PRDX5/MGST3/PXDNL/DUOX1/SELENOF/FABP1/GSTZ1/GPX1/TXNDC17/PRDX3/TP53INP1/NXN/GSTO1/GSTP1/PRDX6/PRDX4/GSR/CLIC2/TXNRD1/SELENOS/MGST2/GSTK1
Homo sapiens	GO:0006260	DNA replication	109	-0.432114	-2.06326	6.05373e-07	8.50933e-06	4.50552e-06	11953	tags=62%, list=30%, signal=44%	DSCC1/RFC5/SUPT16H/POLH/ORC6/NASP/POLQ/CDC6/WRNIP1/FEN1/DHX9/RECQL4/POLG/GINS4/SIN3A/GINS1/RPA2/TOP1MT/POLD3/LIG1/CHTF18/POLG2/POLA2/RFC4/ADRA2A/MCM6/SDE2/RFC2/DNAJC2/RFC3/GINS3/RPA3/GINS2/CDC45/DDX11/TOP1/DBF4/DTL/TICRR/MCM10/MCM9/FAM111B/POLE/MCM8/RMI2/SSRP1/ORC1/RBBP7/PCNA/POLE2/MCM7/MCM2/PRIM2/POLD2/MCM5/MCM3/TWNK/SSBP1/CDT1/FAM111A/CHTF8/GRWD1/POLD1/RECQL/RBMS1/MCMBP/SAMHD1/POLD4
Homo sapiens	GO:0032543	mitochondrial translation	33	-0.65369	-2.38456	1.38087e-06	1.76865e-05	9.36463e-06	6450	tags=67%, list=16%, signal=56%	MRPS35/MRPL2/MRPL57/MRPS6/MRPL47/MRPL51/MRPS7/RARS2/MRPL43/CHCHD1/MRPS34/MRPS2/MRPS24/MRPS15/MRPS16/IARS2/MRPS18A/MRPL16/MRPL52/MRPL23/MRPS12/MRPS18B
Homo sapiens	GO:0006631	fatty acid metabolic process	195	-0.337191	-1.76874	1.36426e-06	1.76865e-05	9.36463e-06	7048	tags=40%, list=18%, signal=33%	FABP2/ALDH3A2/MLYCD/CYP3A4/PTGS1/CPT1B/CYP1A2/PEDS1/ACOXL/DBI/CYP2C19/PTGES/HACD1/ACSL1/CRAT/FABP3/UGT1A8/TNXB/CROT/ACADL/ACSM3/C3/TBXAS1/HACD4/ACAA1/SLC27A2/ACOX1/PLA2G15/OXSM/ACSL5/ACADM/PRKAG1/AMACR/ACOT1/PRKAA1/NDUFAB1/PRKAB1/ACAT1/CYP2S1/PLA2G4A/ADIPOR1/HPGD/PHYH/ECHS1/ALKBH7/HADHB/NDUFS6/EHHADH/ABHD5/DECR2/NAAA/CYP4F12/PTGIS/ECHDC3/SLC27A3/HSD17B10/ACOX2/DECR1/ILVBL/ASAH1/LYPLA2/ECHDC2/HADH…
Homo sapiens	GO:0001570	vasculogenesis	57	-0.534641	-2.27443	1.51691e-06	1.91629e-05	1.01464e-05	5829	tags=56%, list=15%, signal=48%	KDR/TNNI3/TIPARP/TMEM100/CUL7/EGFL7/TIE1/CTNNB1/FOXF1/NKX2-5/MYO18B/YAP1/MYO1E/TEAD2/ZFP36L1/WARS2/HOXA13/FZD4/NRP1/JUNB/EPHA2/RASIP1/SOX17/ACKR3/HEG1/TGFB1/ENG/SOX18/CAV1/MYOCD/CITED2/TGFBR2
Homo sapiens	GO:0019221	cytokine-mediated signaling pathway	114	-0.40824	-1.95147	1.78271e-06	2.19648e-05	1.16299e-05	10668	tags=52%, list=27%, signal=38%	TYK2/IL16/JAK3/INHBA/CNOT9/STAT5B/IL20RA/EPOR/IL7R/IL22RA2/EDAR/CSF1R/LILRA6/JAK2/IL11RA/IL2RG/RIPK2/IL12RB1/CD44/IRAK3/CSF2RB/IRS1/DUOX2/STAT1/IL2RB/PRLR/IL22RA1/GHR/IL17RE/SOCS1/IL23R/IL18/IRAK4/IL10RA/JAK1/LILRB5/FZD4/IFNGR2/IRF5/IL1R1/OSMR/IL3RA/NFKBIZ/STAT5A/IFNLR1/IRAK1/IFNGR1/TRAF3IP2/CRLF2/MYD88/SOCS2/IL10RB/CAV1/IL4R/STAT3/CISH/STAT6/IL13RA1/TNFRSF1A
Homo sapiens	GO:0006099	tricarboxylic acid cycle	30	-0.661567	-2.37954	1.90527e-06	2.27027e-05	1.20206e-05	4429	tags=67%, list=11%, signal=59%	SDHA/SDHAF2/DLAT/IDH3B/CS/OGDH/MDH2/KGD4/PDHA1/PDHB/FH/IDH2/COL6A1/SUCLG1/ACO1/DLST/SDHB/IDH1/SDHD/SUCLG2
Homo sapiens	GO:0042542	response to hydrogen peroxide	31	-0.650972	-2.33587	2.61773e-06	3.03778e-05	1.60844e-05	9544	tags=71%, list=24%, signal=54%	KPNA4/NR4A3/CDK1/ABCC9/FCHSD1/HMOX1/CRK/MMP2/STAT1/PPP1R15B/CASP3/AREG/PRKAA1/GPX1/TRPA1/DUSP1/CAPN2/RELA/CAT/EEF2/BAK1/TXNIP
Homo sapiens	GO:0006413	translational initiation	55	-0.532594	-2.2299	2.7906e-06	3.19898e-05	1.69379e-05	4932	tags=64%, list=12%, signal=56%	DHX29/EIF3CL/MTFMT/EIF2B2/EIF2B4/EIF4G2/EIF2B1/EIF1/EIF2S1/EIF4E2/EIF3C/EIF2D/EIF3E/EIF3L/EIF1AY/EIF5B/MTIF2/EIF3A/EIF2S3/EIF3M/EIF2A/MTIF3/EIF3B/EIF3H/EIF4B/EIF3I/EIF2S2/EIF3F/EIF4G1/EIF3D/EIF6/EIF3K/EIF4A1/RPS5/EIF3G
Homo sapiens	GO:0001666	response to hypoxia	128	-0.389174	-1.92598	2.82074e-06	3.19898e-05	1.69379e-05	10392	tags=56%, list=26%, signal=42%	HIF3A/CYGB/CA9/SLC2A8/ANGPT2/F7/EDNRA/APAF1/LEP/TFRC/MT-CO1/MT-ND4/MT-CO2/CYP1A1/VCAM1/DDIT4/ABCC9/PKLR/EGR1/ARNT/HIF1A/AGER/ALAS1/MT-CYB/BIRC2/LOXL2/TFAM/P2RX3/EPAS1/TRPV4/LIF/MMP2/TNF/HSD11B2/ADSL/SLC6A4/MB/DIO3/CXCL12/CASP3/LIMD1/PLAT/AJUBA/COMT/VEGFB/AGTRAP/UCP2/FZD4/PLAU/KCNJ8/VEGFC/BECN1/WTIP/TGFBR3/FOSL2/CAPN2/MMP14/HK2/TGFB1/VEGFA/CAT/PPARA/BMP2/SOD3/CAV1/CYBA/PML/CPT1A/STAT3/HSPG2/CFLAR/…
Homo sapiens	GO:0006120	mitochondrial electron transport, NADH to ubiquinone	21	-0.705383	-2.24318	2.88725e-06	3.23761e-05	1.71425e-05	8975	tags=81%, list=23%, signal=63%	NDUFC2/NDUFA8/NDUFS3/NDUFV1/MT-ND6/DNAJC15/NDUFB6/NDUFS2/NDUFB9/NDUFC2-KCTD14/NDUFA7/NDUFS8/COQ9/NDUFV2/NDUFA11/NDUFS6/DLD
Homo sapiens	GO:0045214	sarcomere organization	34	-0.622514	-2.28213	3.63008e-06	3.98112e-05	2.10793e-05	6605	tags=53%, list=17%, signal=44%	MYOM3/LDB3/MYOM1/CSRP2/MYOM2/SYNPO2L/TNNT2/MYOZ2/LMOD2/CSRP3/MYBPC3/MYLK3/TTN/ACTG1/SRF/ITGB1/WDR1/FLII
Homo sapiens	GO:0007160	cell-matrix adhesion	69	-0.480879	-2.14708	4.65969e-06	4.89513e-05	2.59187e-05	6040	tags=49%, list=15%, signal=42%	ITGA8/ITGBL1/CD34/MUC4/ITGA7/TNXB/ITGA11/EDA/ITGB2/CTNNB1/FERMT3/MSLN/FERMT2/NID1/ZYX/FN1/ITGB6/FERMT1/ITGA9/ITGB7/ITGA5/ITGA6/RHOA/NPNT/BCL2L11/CCN2/ITGB3/ITGA1/SRF/ILK/ANXA2/ITGA3/ITGB1/ITGB5
Homo sapiens	GO:0007566	embryo implantation	38	-0.598618	-2.30479	4.92264e-06	5.06474e-05	2.68168e-05	7848	tags=58%, list=20%, signal=46%	IL11RA/ERRFI1/FBLN1/TEAD4/STC2/LIF/MMP9/MMP2/BSG/HMX3/TRIM28/LAMB1/H3-3A/PCSK5/A1CF/IGFBP7/PTGIS/VMP1/EMP2/ITGB3/GRN/HSPG2
Homo sapiens	GO:0006935	chemotaxis	132	-0.371261	-1.85763	5.77767e-06	5.88379e-05	3.11535e-05	11331	tags=53%, list=29%, signal=38%	C3AR1/CCL2/PIK3C2G/CXCL6/RAC2/IL16/XCL1/RNASE3/DOCK2/CXCL2/CXCL14/PTAFR/CXCL17/XCR1/AZU1/HMGB2/CXCL11/CXCR5/PDGFRB/HMGB1/NUP85/CXCL3/C5AR2/XCL2/CXCL9/RARRES2/PIK3CG/CCR1/GPR15LG/TYMP/CCRL2/CXCR4/CCR3/CXCL10/CCL24/C5AR1/CCL13/CCL23/CMTM3/CCR6/CKLF/PDGFRA/CCR5/CXCL12/CCL8/CMTM8/CXCL16/CCL16/CMTM7/CYSLTR1/CXCR3/ECSCR/CCL28/LSP1/CCN1/ACKR4/CCL5/CCR2/CCL11/CTSG/CCL15/FPR3/PARVA/CCL21/FES/CXCR6/ACKR3/P…
Homo sapiens	GO:0001944	vasculature development	28	-0.655851	-2.27933	6.03436e-06	6.08312e-05	3.22089e-05	6922	tags=68%, list=17%, signal=56%	NOTCH4/HIF1A/RIC8A/SPI1/FLT4/CTNNB1/BMP4/ANP32B/STK11/EDN2/KCNJ8/IHH/HEG1/VEGFA/SOX18/FZD5/CITED2/NAGLU/LRP5
Homo sapiens	GO:0045766	positive regulation of angiogenesis	74	-0.466298	-2.08342	7.10234e-06	7.08813e-05	3.75302e-05	6164	tags=55%, list=16%, signal=47%	HMGA2/TEK/KDR/NOS3/MTDH/CCR3/CCL24/C5AR1/C3/RAMP2/TIE1/ITGB2/SMOC2/CDH5/GATA4/WARS2/ERAP1/CYBB/JUP/LRG1/NINJ1/EPHA1/VEGFC/NFE2L2/NRP1/TLR3/CCL11/CMA1/MYDGF/TBXA2R/EMILIN1/EMP2/RUNX1/VEGFA/ITGB3/ENG/PRKD2/GRN/ACVRL1/STAT3/TGFBR2
Homo sapiens	GO:0046718	symbiont entry into host cell	75	-0.454562	-2.02585	9.44795e-06	9.0664e-05	4.80048e-05	5920	tags=48%, list=15%, signal=41%	DAG1/SLC10A1/CD81/CXCR4/ICAM1/CR1/CXADR/BSG/CD80/PVR/CCR5/ANPEP/ITGB6/CD86/CD55/RPSA/LAMP1/CD46/ITGB7/TNFRSF4/EPHA2/MRC1/CTSB/ITGA5/PHB1/DYNLT1/TNFRSF14/SIVA1/SLC52A2/HYAL2/NECTIN2/PLSCR1/F11R/ITGB1/SLC1A5/ITGB5
Homo sapiens	GO:0030324	lung development	99	-0.408697	-1.89693	1.03952e-05	9.88043e-05	5.23149e-05	10084	tags=54%, list=25%, signal=40%	GLI1/FGF18/SHH/SMAD2/HIKESHI/ADAMTS2/WNT5A/JMJD6/HOXA5/PITX2/HMGB1/GLI2/LOXL3/NOTCH1/SIM2/PDPN/MME/FBN1/SP3/CYP1A2/KDR/NOS3/IGF1/EPAS1/FGFR1/LIF/BMPR1A/EVA1A/CTNNB1/FOXF1/TIMELESS/BMP4/PDGFRA/SLC23A1/BAG6/CEBPA/AP3B1/FOXA1/FOSL2/COL6A1/HES1/MMP14/HEG1/HMGCS2/VEGFA/CCN2/PPP1CA/LAMA5/CRISPLD2/FGF7/ANXA2/STK40/TGFBR2
Homo sapiens	GO:0071346	cellular response to type II interferon	53	-0.511882	-2.12284	1.21387e-05	0.000113219	5.99472e-05	4683	tags=49%, list=12%, signal=43%	TNF/VAMP3/RAB7B/DAPK3/ACTR3/CDC42/GBP5/VIM/ZYX/RAB43/ASS1/TLR3/IRF8/ACTG1/GBP4/FASLG/MRC1/STXBP2/GSN/GBP1/RPL13A/GBP3/RAB20/FLNB/GBP2/MYO1C
Homo sapiens	GO:0006310	DNA recombination	96	-0.398601	-1.87336	1.7477e-05	0.000155733	8.24574e-05	13643	tags=66%, list=34%, signal=43%	PALB2/MEI4/H2AX/RPA1/KIN/XRCC5/IHO1/SETX/MORF4L1/WRN/HDAC10/RAD51B/PAXIP1/SFPQ/HMGB3/PSMC3IP/NSMCE2/FEN1/INO80/XRCC3/RECQL4/MND1/RPA2/RAD51AP1/ASTE1/INO80C/GEN1/LIG1/EXO1/EME1/HMGB2/SMC5/PIF1/HMGB1/MCRS1/ERCC5/DCLRE1C/RPA3/ERCC1/ZSWIM7/RUVBL2/YY1/BRCA2/MCM8/NFRKB/RAD51/HROB/PAGR1/RUVBL1/NONO/XRCC6/APEX1/XRCC4/INO80E/NSMCE1/SLX1A/ACTL6A/POLM/RECQL/MUS81/NSMCE4A/APEX2/SWSAP1
Homo sapiens	GO:0032755	positive regulation of interleukin-6 production	60	-0.484925	-2.10017	1.89358e-05	0.000166395	8.81026e-05	9825	tags=63%, list=25%, signal=48%	TYROBP/TLR2/IL17A/IL17F/ISL1/LEP/WNT5A/IL33/HMGB1/TLR1/HSPD1/AGER/RIPK2/EREG/TRPV4/LAPTM5/BTK/TNF/TLR8/POU2AF1/CLEC7A/LPL/ARID5A/SCIMP/SPON2/TMEM106A/TSLP/SELENOK/TLR3/CD36/IL17RC/PLCG2/NOD1/MYD88/PYCARD/UNC93B1/STAT3/XBP1
Homo sapiens	GO:0042127	regulation of cell population proliferation	131	-0.353473	-1.7597	2.00597e-05	0.000172583	9.13792e-05	8001	tags=47%, list=20%, signal=37%	APOBEC1/PDGFRB/EZH2/NOTCH1/CSF2/ECRG4/RPA3/MMP7/HIF1A/SMAD4/CFDP1/PTGS1/KDR/HOXD13/CHEK1/TBX3/TBX19/GUCY2C/TNF/STAT1/SAV1/PRDM1/FOXM1/FLT4/CTNNB1/NFKBIA/GNL3/PDGFRA/YAP1/ABL1/CEBPA/PLA2G4A/SMIM22/JUN/PLAU/BCL6B/SAT1/PTGER2/LTK/JUNB/CTNNA1/MITF/KCTD11/MBD2/NR5A2/TP53/EMILIN1/STAT5A/FOXO1/E2F4/TGFB1/KLF4/EMILIN2/JTB/MYD88/ERBB2/SHC1/STAT3/STAT6/TXNIP/TGFBR2
Homo sapiens	GO:0007229	integrin-mediated signaling pathway	59	-0.486715	-2.08192	2.17378e-05	0.000185422	9.81772e-05	6040	tags=54%, list=15%, signal=46%	ITGA8/ITGBL1/ITGA7/FYB2/VAV3/ITGA11/ITGB2/TSPAN32/FERMT3/FERMT2/ABL1/ZYX/ITGB6/FERMT1/ITGA9/NRP1/ADAM9/ITGB7/ITGA5/CTNNA1/ITGA6/ADAM15/CCN2/ITGB3/ITGA1/LIMS2/ILK/SYK/ITGA3/ITGB1/ITGB5/TLN1
Homo sapiens	GO:0030199	collagen fibril organization	52	-0.511305	-2.11631	2.39019e-05	0.000198784	0.000105252	9531	tags=60%, list=24%, signal=45%	VIPAS39/COMP/ADAMTS2/P3H4/P3H1/LOXL3/COL14A1/PLOD3/SERPINF2/P4HA3/LOXL2/LOXL1/FKBP10/PLOD1/SELENON/TNXB/FMOD/PLOD2/P4HA1/ADAMTS7/ATP7A/SERPINH1/EXT1/DDR2/TGFBR1/DPT/CRTAP/COL6A1/LOXL4/ANTXR2/ANXA2
Homo sapiens	GO:0006958	complement activation, classical pathway	38	-0.570094	-2.19497	2.68439e-05	0.000218782	0.000115841	9535	tags=74%, list=24%, signal=56%	CR2/IGHG2/C4BPA/MASP2/C8G/C1QB/C4BPB/IGHG3/C1QA/IGHA2/C7/IGHG1/IGHG4/IGHD/C3/CR1/C6/C1QC/CFI/C1QBP/SERPING1/IGHA1/CD55/CD46/C2/C1S/C1R/C1RL
Homo sapiens	GO:0032760	positive regulation of tumor necrosis factor production	66	-0.453479	-1.9928	2.69641e-05	0.000218782	0.000115841	9825	tags=59%, list=25%, signal=45%	TYROBP/TLR2/ISL1/LEP/WNT5A/IL33/JAK2/HMGB1/TLR1/HDAC2/AGER/RIPK2/IFNG/BTK/FCGR2A/LY96/CD14/FCGR2C/CLEC7A/LPL/ARID5A/CYBB/NFATC4/HSPB1/SPON2/TMEM106A/SELENOK/CCR2/TLR3/TIRAP/CD36/PLCG2/FCGR2B/IFNGR1/NOD1/MYD88/FZD5/STAT3/MAPKAPK2
Homo sapiens	GO:0030183	B cell differentiation	61	-0.473599	-2.04703	3.20041e-05	0.000257581	0.000136384	11288	tags=59%, list=29%, signal=42%	ZBTB1/TNFSF13B/PTPN2/JAK3/STAT5B/NTRK1/VCAM1/DCAF1/DNAJB9/AQP8/EZH2/IL2RG/DCLRE1C/CD79A/SP3/YY1/CARD11/ID2/CD79B/GPS2/CEBPG/NKX2-3/NFAM1/LYL1/POLM/HHEX/CDH17/FOSL2/PLCG2/STAT5A/SLC25A5/SLC39A7/CLCF1/SYK/TCIRG1/ITGB1
Homo sapiens	GO:0009617	response to bacterium	123	-0.359071	-1.7481	4.39144e-05	0.000337127	0.000178502	5429	tags=37%, list=14%, signal=32%	IL27/STAP1/CFB/B3GALT5/CFD/TRDN/ADAMTS9/ST13/BANK1/CXCL10/TNF/HMCN1/CD79B/NCF1/CD14/SLC17A5/C3/PRLR/IRF3/LSM5/CCDC80/OCIAD2/USP18/LPL/PCK1/OAS2/GBP5/LRG1/FER1L6/FKBP5/PYGL/RNF5/FAM20A/CD40/NLRC5/CD36/IRF8/C2/FCGR2B/GZMA/RELA/TENT5A/HMGCS2/PYCARD/BMP2
Homo sapiens	GO:0042572	retinol metabolic process	49	-0.506327	-2.06965	4.80712e-05	0.000363447	0.000192438	10449	tags=53%, list=26%, signal=39%	ALDH1A2/CYP2D6/CYP27C1/ADH1B/CYP1A1/ALDH1A3/AKR1B10/PNPLA2/CYP3A4/ADH6/CYP1A2/AKR1B15/CYP2C18/RDH13/DGAT1/RDH10/DHRS7/RDH14/RETSAT/RDH5/PNPLA4/ADH1C/AKR1C3/CYP3A5/ALDH1A1/DHRS4
Homo sapiens	GO:0003151	outflow tract morphogenesis	51	-0.504067	-2.07045	5.33791e-05	0.000397555	0.000210497	9998	tags=61%, list=25%, signal=45%	WNT11/ISL1/PLXND1/TBX20/TBX2/PITX2/SEMA3C/HIF1A/FOXH1/ZFPM1/FZD2/HEYL/FZD1/TBX1/TBX3/BMPR1A/CTNNB1/NKX2-5/BMP4/JUN/TGFBR3/HES1/SOX17/VEGFA/NEDD4/SOX18/HAND2/ILK/CITED2/DHRS3/TGFBR2
Homo sapiens	GO:0033627	cell adhesion mediated by integrin	33	-0.5923	-2.16062	5.5988e-05	0.000413897	0.00021915	6040	tags=61%, list=15%, signal=51%	ITGA8/ITGBL1/ITGA7/ITGA11/ICAM1/ITGB2/EXT1/ITGB6/ITGA9/ADAM9/ITGB7/ITGA5/ITGA6/EMILIN1/EMILIN2/ITGB3/ITGA1/ITGA3/ITGB1/ITGB5
Homo sapiens	GO:0007059	chromosome segregation	77	-0.429595	-1.93883	6.11594e-05	0.000445526	0.000235897	12403	tags=61%, list=31%, signal=42%	STAG3/ZNF207/CTCF/CENPH/KNSTRN/STAG2/ESCO2/TTK/DDX3X/SPC25/DLGAP5/NUMA1/TOP2A/NAA60/KNL1/DSN1/SMC5/SKA3/DIAPH3/NEK2/KIF2C/BUB1/PTTG1/C9orf78/SGO1/TOP1/REC8/MIS18A/SPC24/STAG1/OIP5/MIS12/SKA1/NUP43/BUB3/CENPN/CIAO2B/CDCA2/BIRC5/CENPW/UBE2I/ESPL1/NUP37/SLC25A5/PMF1/CIAO2A/MAP3K20
Homo sapiens	GO:0070059	intrinsic apoptotic signaling pathway in response to endoplasmic reticulum stress	22	-0.660009	-2.11138	6.28687e-05	0.000451388	0.000239001	3301	tags=59%, list=8%, signal=54%	RNF186/BAG6/CEBPB/TMBIM6/ERN2/TP53/AIFM1/ERN1/BAX/ATF4/BAK1/PML/XBP1
Homo sapiens	GO:0050728	negative regulation of inflammatory response	82	-0.415299	-1.87958	6.65064e-05	0.000470734	0.000249244	5468	tags=43%, list=14%, signal=37%	TNFAIP3/CLEC12A/TNFAIP8L2/GPS2/NT5E/PPP1R13L/FOXF1/IL22RA1/CDH5/ACP5/NR1H4/TNFRSF1B/NR1H2/UACA/OTULIN/AOAH/SHARPIN/C1QTNF12/IL2RA/IER3/PLA2G10/NFKB1/NR1H3/NR5A2/PPARA/LPCAT3/SMPDL3B/PPARG/NLRX1/GRN/SELENOS/STAT3/METRNL/ELF4/PTGER4
Homo sapiens	GO:0008033	tRNA processing	102	-0.375875	-1.7605	8.37939e-05	0.000584799	0.00030964	12492	tags=47%, list=32%, signal=32%	TRMT13/RPP40/TP53RK/ELAC1/PUS10/RPP30/PTCD1/TRMO/CDKAL1/SSB/GRSF1/TYW3/THUMPD3/THADA/RPUSD4/LCMT2/TRMT2A/TRMT10C/FTSJ1/TRMT2B/TYW1/PRORP/URM1/RPP21/ADAT3/ADAT2/NSUN2/QTRT2/ELAC2/LSM6/ELP5/PUSL1/POP4/TPRKB/RTCB/TSEN54/WDR6/PUS3/POP5/DUS3L/RPP38/METTL1/THG1L/DUS1L/CLP1/TRPT1/HSD17B10/TSEN34
Homo sapiens	GO:0007596	blood coagulation	82	-0.40944	-1.85307	9.34921e-05	0.000634729	0.000336076	10087	tags=48%, list=25%, signal=36%	ANGPT2/SHH/F7/ANGPTL6/F5/COMP/MPIG6B/ANGPT4/F8/GP1BA/GP5/SERPINA1/ANGPTL1/ANGPTL2/PROC/F11/TSPAN32/F2RL2/F2RL3/F10/TFPI/VWF/AP3B1/F2R/SERPING1/PLAU/THBD/ANXA5/PROCR/HPS6/VKORC1/F2RL1/F13A1/PRRG4/ANO6/RAB27A/GAS6/PRRG2/PROS1
Homo sapiens	GO:0006956	complement activation	23	-0.646712	-2.12999	0.000100856	0.000680097	0.000360098	8113	tags=52%, list=20%, signal=42%	MASP2/C8G/CFB/C7/MASP1/C3/CFH/C6/CFI/C2/C1S/C1R
Homo sapiens	GO:0030335	positive regulation of cell migration	110	-0.367112	-1.7568	0.000114089	0.000764165	0.00040461	4896	tags=45%, list=12%, signal=39%	KDR/TWIST2/NUMB/SDCBP/CXCL10/MMP2/ELP5/ACVR1/CCL24/CCL14/FLT4/CCL13/CCL23/PTP4A1/FOXF1/GNAI2/SEMA3G/PDGFC/BMP4/DAPK3/CXCL12/CCL8/ARHGEF39/LYN/CXCL16/FAM110C/CCL16/F2R/PDGFD/SEMA4G/CSF1/SEMA3F/ZNF703/SNAI1/VEGFC/CCN1/CCL5/FAM83H/CCL11/MCAM/CCL15/ITGA5/CCL21/F2RL1/ITGB3/BMP2/CIB1/ITGB1/SYNE2
Homo sapiens	GO:0031100	animal organ regeneration	28	-0.6045	-2.10086	0.0001188	0.000787351	0.000416887	10103	tags=79%, list=26%, signal=59%	ATIC/ANGPT2/F7/PDX1/CCNA2/LCP1/MED1/NOTCH1/CAD/TOP1/MT-CYB/NR0B2/CXCL12/CEBPA/GSTP1/TGFBR3/IGF2R/CCND1/TGFB1/BAK1/GAS6/HSPG2
Homo sapiens	GO:0001889	liver development	82	-0.404238	-1.82953	0.000139851	0.000906307	0.000479871	5035	tags=40%, list=13%, signal=35%	PRKCSH/UGT1A8/UGT1A10/CEBPG/HLX/ZMPSTE24/ACADM/TAF10/CEBPA/CEBPB/PCSK9/GFER/ACAT1/HNF1A/MET/ASS1/JUN/TGFBR3/CD2AP/IGF2R/HES1/RARA/RELA/CCND1/HMGCS2/PPDPF/ARF6/GATA6/LSR/CITED2/MPST/NAGLU/XBP1
Homo sapiens	GO:0006366	transcription by RNA polymerase II	167	-0.307791	-1.58963	0.000147046	0.000928807	0.000491784	5264	tags=29%, list=13%, signal=25%	EPAS1/ELL/FOS/TAF11/POLR2C/GTF2IRD1/SPDEF/CTNNB1/POLR2J/SQSTM1/NKX2-5/GTF2F2/BMP4/AR/NR1H4/NKX2-3/MAPK14/TEAD2/TAF10/ELOA/MYC/CEBPB/ATOH1/NFATC4/HOXA13/BCL9L/HNF4A/NR4A1/NFATC2/FOXA3/ELL3/PLAC8/NFIL3/ZNF768/SLC40A1/NFKBIZ/STAT5A/KLF4/ATF4/AAMDC/POLR2L/BMP2/SRF/MYOCD/IRF1/STAT3/TNFRSF1A/XBP1
Homo sapiens	GO:0048514	blood vessel morphogenesis	28	-0.600913	-2.0884	0.000151948	0.000953737	0.000504985	6922	tags=57%, list=17%, signal=47%	HIF1A/SERPINF2/MEIS1/NR2F2/ETV2/FGFR1/TBX1/SHB/FLT4/AIMP1/EPHA2/VEGFA/NEDD4/SYK/ACVRL1/LRP5
Homo sapiens	GO:1904019	epithelial cell apoptotic process	20	-0.662196	-2.09116	0.000155841	0.000972059	0.000514686	3812	tags=55%, list=10%, signal=50%	HMOX1/NKX2-5/CASP3/ATOH1/TMEM258/BTC/NFKBIZ/BAX/HAND2/ANXA2/USP53
Homo sapiens	GO:0030968	endoplasmic reticulum unfolded protein response	40	-0.518736	-2.00799	0.00016755	0.0010386	0.000549917	5133	tags=50%, list=13%, signal=44%	STC2/PARP16/ATF3/DERL3/DERL2/NFE2L2/SERP1/HERPUD1/HSPA5/ERN2/ERN1/OS9/CCND1/DERL1/ATF4/CREB3L1/TMBIM4/SELENOS/EDEM2/XBP1
Homo sapiens	GO:0042273	ribosomal large subunit biogenesis	24	-0.621744	-2.11755	0.000175045	0.00107836	0.000570972	7295	tags=67%, list=18%, signal=54%	ZNF622/RSL24D1/GTPBP4/RPL26L1/WDR12/WDR74/SURF6/PES1/NIP7/NOP16/NPM1/RRS1/RPL14/RPL35A/RPL26/EIF6
Homo sapiens	GO:0008203	cholesterol metabolic process	91	-0.380274	-1.73632	0.000182656	0.00111835	0.000592143	7383	tags=35%, list=19%, signal=29%	NSDHL/ERRFI1/VLDLR/CUBN/CYP3A4/NPC1L1/CYP1A2/NFE2L1/FDPS/LDLRAP1/CYP27A1/LCAT/CYP2C9/ERLIN2/LBR/ABCA1/NPC2/PRKAA1/CEBPA/PCSK9/CYP39A1/EBP/ERLIN1/APOBR/HMGCS2/HDLBP/CAT/CYB5R3/LIMA1/TSKU/APOL1/LRP5
Homo sapiens	GO:0002224	toll-like receptor signaling pathway	21	-0.63538	-2.02057	0.000194398	0.00117581	0.00062257	4970	tags=57%, list=13%, signal=50%	TIFAB/TLR5/TLR8/LRRC19/AP3B1/RPS6KA3/TLR3/PLCG2/NFKBIZ/UNC93B1/MAPKAPK3/MAPKAPK2
Homo sapiens	GO:0008202	steroid metabolic process	119	-0.342028	-1.67534	0.000193978	0.00117581	0.00062257	7963	tags=39%, list=20%, signal=32%	UGT1A1/SOAT1/UGT2B7/NSDHL/ERG28/VLDLR/UGT2B15/CUBN/CYP3A4/NPC1L1/AKR1C2/CYP1A2/G6PC1/NFE2L1/FDPS/DHRS11/DHRS9/UGT1A8/HSD11B2/LDLRAP1/CYP27A1/LCAT/UGT2B17/CYP2C9/ERLIN2/SULT1A4/LBR/SULT1A1/ABCA1/NPC2/PRKAA1/PCSK9/SULT1A2/CYP39A1/CYB5R1/RDH5/EBP/ERLIN1/APOBR/CYP3A5/HSD17B2/HSD17B10/HMGCS2/HDLBP/CYB5R3/LIMA1/APOL1
Homo sapiens	GO:0030099	myeloid cell differentiation	24	-0.617699	-2.10377	0.000204394	0.00122147	0.000646742	8952	tags=67%, list=23%, signal=52%	CBFB/JAK2/HMGB1/CDKN1C/HOXB7/CSF2/GATA2/CEBPE/DLL1/TIFAB/CEBPA/PRDX3/TIRAP/IRF8/PML/TCIRG1
Homo sapiens	GO:0001822	kidney development	130	-0.332982	-1.66145	0.000245932	0.00145231	0.000768968	11214	tags=49%, list=28%, signal=35%	UPK3A/FREM2/SGPL1/PYGO2/WT1/TCF21/BICC1/ALDH1A2/SHH/WNT11/SLC34A1/APAF1/HELLS/PLXND1/WNT5A/JMJD6/PTK7/GLI2/CDKN1C/MME/PKHD1/FBN1/SMAD4/TP73/SNX17/HNF1B/SIX2/ACE/DCHS1/TIPARP/SULF1/ODC1/PRDM1/TNS2/CTNNB1/BMP4/GLIS2/LZTS2/MYO1E/DDC/BAG6/COMT/SERPINF1/PCSK5/PCSK9/OVOL1/ASS1/HPGD/KCNJ8/TGFBR1/ADAMTS1/CD2AP/NDUFS6/RHOA/BCL2L11/TRAF3IP2/HMGCS2/VEGFA/BAX/FADD/LAMA5/CAT/HYAL2/MPST
Homo sapiens	GO:0050729	positive regulation of inflammatory response	65	-0.421213	-1.84706	0.00026234	0.00154009	0.000815447	5498	tags=45%, list=14%, signal=38%	CASP12/TRPV4/SUCNR1/CCL24/IL17RA/ZBP1/LPL/CASP5/DDT/LGALS2/IL18/CEBPA/CASP1/CEBPB/TSLP/CCR2/NMI/STAT5A/ABCC1/PDCD4/IL15/CASP4/PYCARD/RIPK1/TNIP1/IFI35/GSDMD/TNFRSF1A/PTGER4
Homo sapiens	GO:0033574	response to testosterone	35	-0.526869	-1.97198	0.000306073	0.00178632	0.000945822	11295	tags=69%, list=29%, signal=49%	BGLAP/NASP/SRD5A2/AARD/PSPH/CA9/GNRH1/MTAP/HOXB13/CAD/HOXA11/HOXA10/HOXD13/HOXA9/PLN/TSPO/HOXA13/HSF1/DUSP1/TBXA2R/HMGCS2/CALR/THBS1/CFLAR
Homo sapiens	GO:0032729	positive regulation of type II interferon production	38	-0.518726	-1.99719	0.000318042	0.00184538	0.000977094	10155	tags=61%, list=26%, signal=45%	IL2/ISL1/SCRIB/WNT5A/HSPD1/RIPK2/IL27RA/IL18R1/TNF/CEBPG/CD14/KLRK1/ARID5A/CD160/ABL1/IL23R/IL18/CCR2/IRF8/F2RL1/BCL3/FADD/PYCARD
Homo sapiens	GO:0070301	cellular response to hydrogen peroxide	43	-0.492236	-1.94532	0.000338166	0.0019396	0.00102698	8849	tags=63%, list=22%, signal=49%	CFL1/CDK1/GATA5/SPHK1/EZH2/ZNF277/HDAC2/PCGF2/TNFAIP3/PCNA/PPIF/CBX8/OSER1/IL18BP/PRKAA1/PDGFD/SRC/KDM6B/NFE2L2/BECN1/HSF1/AIFM1/ERN1/KLF2/KLF4/RIPK1/RIPK3
Homo sapiens	GO:0006119	oxidative phosphorylation	20	-0.645998	-2.04001	0.000365092	0.00205854	0.00108996	9497	tags=70%, list=24%, signal=53%	MT-CO1/COX4I2/COX4I1/COX5B/COX6C/COX7A1/COX7A2/COX6A2/FXN/COX6B1/COX5A/COX7B/COX8A/COX7C
Homo sapiens	GO:1902600	proton transmembrane transport	168	-0.294314	-1.51131	0.000364387	0.00205854	0.00108996	5945	tags=41%, list=15%, signal=35%	COX7A2L/NDUFV1/MT-ND6/NDUFB5/TMCO3/ATP5F1EP2/SLC15A1/MT-CO3/NDUFB6/COX7A1/NDUFS2/NDUFB9/SLC17A5/SLC25A13/NDUFA12/NDUFA7/UQCRFS1P1/NDUFS8/ATP5MF/NDUFB2/ATP5F1E/ATP6V1G1/NDUFV3/NDUFB3/ATP5ME/NDUFB7/NDUFS4/COX6B1/NDUFA2/ATP5MC1/ATP5F1A/SURF1/COX5A/ATP5PD/SLC9A2/UQCRH/SLC9A3/NDUFV2/NDUFA1/NDUFB1/NDUFA9/COX7B/UQCR10/ATP5F1B/NDUFC1/ATP5MG/ATP5PF/ATP5PO/ATP5MC2/COX8A/UQCRFS1/NDUFA6/CTNS/NDUFS6/NDUFB4/SL…
Homo sapiens	GO:0009411	response to UV	29	-0.574643	-2.04492	0.000378976	0.00212482	0.00112505	3890	tags=41%, list=10%, signal=37%	UBE2A/COL6A3/CASP3/PRKAA1/DDB2/COL6A1/TP53/COL6A2/CAT/CASP7/CDKN1A/PML
Homo sapiens	GO:0033209	tumor necrosis factor-mediated signaling pathway	32	-0.546757	-1.98359	0.00040528	0.00224269	0.00118746	10971	tags=75%, list=28%, signal=54%	TNFSF13B/CD70/COMMD7/TNFRSF19/TRAF2/CHUK/TNFSF11/TNFRSF13C/IKBKB/TNF/MAPK14/TNFRSF17/TNFRSF11A/FAS/TIFA/TNFRSF4/TP53/RELA/TRAF3IP2/TNFRSF14/KRT18/KRT8/RIPK1/TNFRSF1A
Homo sapiens	GO:0042789	mRNA transcription by RNA polymerase II	20	-0.639124	-2.0183	0.000445089	0.00242732	0.00128522	3369	tags=60%, list=9%, signal=55%	NR1H2/AP3B1/RXRA/NR1H3/NFKBIZ/VDR/ATF4/FLNA/S100A10/PPARG/ANXA2/STAT3
Homo sapiens	GO:0014823	response to activity	51	-0.45927	-1.88644	0.000449294	0.00243693	0.00129031	11295	tags=57%, list=29%, signal=41%	BGLAP/ADIPOQ/CRY1/ANGPT2/LEP/BNIP1/CFL1/CDK1/KL/ABCC9/IL10/GCG/RARRES2/FOS/MMP2/TNF/PHOX2B/SCO2/PRKAA1/KDM6B/HSF1/COL6A1/COL4A2/HADH/CAT/ITGB3/UQCRC1/CYBA/ANXA2
Homo sapiens	GO:0060048	cardiac muscle contraction	27	-0.579414	-1.98356	0.000464223	0.00250429	0.00132597	7753	tags=63%, list=20%, signal=51%	SRSF1/ACTC1/TNNI3/TNNT2/MYL2/MYL3/CSRP3/MYBPC3/TNNC1/MYH7/PPP1R13L/NKX2-5/TCAP/VEGFB/TPM1/KCNQ1/MAP2K3
Homo sapiens	GO:0006006	glucose metabolic process	48	-0.466065	-1.87869	0.000474861	0.00254791	0.00134907	10991	tags=65%, list=28%, signal=47%	ADIPOQ/IGF2/AKT2/PDX1/LEP/GAA/HK3/GAPDH/TPI1/ERRFI1/FAM3A/BOLA3/OMA1/TNF/DLAT/HKDC1/MAPK14/ADPGK/PRKAA1/PDHA1/PDHB/INPPL1/PGM2/SERP1/AKT1/GALM/HK2/PGM1/CPT1A/H6PD/KCNQ1
Homo sapiens	GO:0007179	transforming growth factor beta receptor signaling pathway	61	-0.42019	-1.81619	0.000522255	0.0027724	0.00146793	6845	tags=46%, list=17%, signal=38%	FOXH1/SMAD4/ITGA8/SELENON/SPI1/ACVR1/SMAD7/NRROS/ZYX/LRG1/ITGB6/TGFBR1/TGFBR3/ADAM9/NPNT/TP53/TGFB1/LTBP4/PML/GCNT2/PXN/CITED2/TSKU/ACVRL1/STAT3/ITGB5/CAV2/TGFBR2
Homo sapiens	GO:0042832	defense response to protozoan	22	-0.60776	-1.94424	0.000561058	0.00294915	0.00156152	4274	tags=68%, list=11%, signal=61%	BATF/CCDC88B/IL10/GBP7/CD37/TSPAN32/IRF4/CD40/IRF8/GBP4/BCL3/BATF2/MYD88/IL4R/GBP2
Homo sapiens	GO:0006986	response to unfolded protein	52	-0.442603	-1.83195	0.000621462	0.00324722	0.00171934	3594	tags=38%, list=9%, signal=35%	FBXO6/GORASP2/TMEM129/ERP27/PIGBOS1/CREB3L4/DERL2/TMBIM6/SERP1/CREB3L2/HERPUD1/ERN1/MANF/DERL1/TRAM1/CREB3L1/THBS1/EDEM2/DNAJC3/XBP1
Homo sapiens	GO:0071356	cellular response to tumor necrosis factor	55	-0.439509	-1.84017	0.000635171	0.00330157	0.00174811	3937	tags=33%, list=10%, signal=30%	IL18BP/NFKBIA/MAPK14/CEBPA/ASS1/NFE2L2/CD40/NFKB1/AKT1/HES1/NPNT/RELA/KLF2/SLC2A4/PCK2/ASAH1/THBS1/CYBA
Homo sapiens	GO:0042632	cholesterol homeostasis	80	-0.370014	-1.67693	0.000647805	0.00333252	0.0017645	7948	tags=48%, list=20%, signal=38%	SOAT1/NUS1/ERRFI1/ANGPTL3/COMMD1/NPC1L1/G6PC1/NFE2L1/FABP3/FGFR4/LDLRAP1/SEC24A/PLA2G12B/ACOX1/LPL/NR1H4/NR1H2/EPHX2/MYLIP/TSPO/LIPG/IL18/PCSK9/PLSCR3/CD24/RALY/CYP39A1/HSDL2/LAMTOR1/HNF4A/PLA2G10/EHD1/NR1H3/NR5A2/LIMA1/CAV1/TSKU/XBP1
Homo sapiens	GO:0006693	prostaglandin metabolic process	22	-0.605627	-1.93742	0.000653863	0.00334644	0.00177187	10532	tags=77%, list=27%, signal=57%	ATP6V1B1/HPGDS/AKR1C4/PTGS2/PTGES3/PTGR1/PTGS1/AKR1C2/PTGES/TBXAS1/COMT/AKR1C1/PLA2G4A/HPGD/AKR1C3/PTGIS/TNFRSF1A
Homo sapiens	GO:0071560	cellular response to transforming growth factor beta stimulus	41	-0.481152	-1.87141	0.000665664	0.00338945	0.00179465	5415	tags=63%, list=14%, signal=55%	PENK/XCL1/SMAD3/APAF1/ISL1/CLDN1/HDAC2/FBN1/PAK2/CRK/FOS/STK16/DAB2/ABL1/PDGFD/DDR2/SRC/TGFBR1/ACTA2/NFKBIZ/YES1/TGFB1/COL4A2/CAV1/HYAL2/ACVRL1
Homo sapiens	GO:0042102	positive regulation of T cell proliferation	40	-0.485301	-1.87857	0.00070411	0.00356701	0.00188866	15832	tags=78%, list=40%, signal=47%	HAVCR2/PTPRC/IL4/KITLG/CD4/CD274/IL23A/CCL19/BTNL2/SASH3/DNAJA3/SPN/TNFSF13B/TYK2/IL2/CCDC88B/VTCN1/JAK2/TNFRSF13C/NCKAP1L/CD80/IL23R/CD86/IL2RA/PDCD1LG2/SELENOK/EFNB1/HES1/NR5A2/STAT5A/IL15
Homo sapiens	GO:0071897	DNA biosynthetic process	30	-0.552892	-1.98866	0.000726881	0.00364536	0.00193015	10021	tags=67%, list=25%, signal=50%	LOX/POLH/POLG/CENPF/LIG1/POLG2/TYMS/SPHK1/POLE/LIN9/POLE3/HROB/POLE4/POLD2/POLM/POLD1/TK1/CHRAC1/PHB1/CCN2
Homo sapiens	GO:0006694	steroid biosynthetic process	60	-0.42292	-1.83163	0.00074266	0.00370588	0.00196219	7383	tags=33%, list=19%, signal=27%	NSDHL/CYP8B1/ERG28/CYP3A4/FDPS/CYP27A1/ACBD3/LBR/TSPO/HINT2/PRKAA1/CYB5R1/EBP/HSD17B2/HSD17B11/HMGCS2/SDR42E1/CYB5R3/HSD17B8/HSD3B7
Homo sapiens	GO:0002639	positive regulation of immunoglobulin production	24	-0.584159	-1.98954	0.000910603	0.00445481	0.00235873	8502	tags=58%, list=21%, signal=46%	IL33/IL10/DNAJB9/IL2RG/BTK/CD37/CD86/TNFRSF4/PHB1/PHB2/CLCF1/IL4R/IL13RA1/XBP1
Homo sapiens	GO:0045600	positive regulation of fat cell differentiation	41	-0.474369	-1.84503	0.000931633	0.00451345	0.00238978	7288	tags=54%, list=18%, signal=44%	ZBTB7C/TMEM64/RARRES2/TPH1/ID2/SAV1/STK3/MEDAG/SIRT6/ZFP36L1/CEBPA/SYAP1/CEBPB/ZC3H12A/ZFP36/CMKLR1/KLF5/AAMDC/BMP2/PPARG/TRPM4/XBP1
Homo sapiens	GO:0006754	ATP biosynthetic process	21	-0.599445	-1.90629	0.000950316	0.00453787	0.00240271	8315	tags=67%, list=21%, signal=53%	NUDT2/LETMD1/MT-ATP8/FAM3A/ATP5F1EP2/ATP5MF/ATP5F1E/ATP5ME/ATP5F1A/UQCC3/ATP5F1B/ATP5MG/ATP5PO/ATP5F1C
Homo sapiens	GO:0009615	response to virus	38	-0.492759	-1.89721	0.000971728	0.00459613	0.00243356	2710	tags=37%, list=7%, signal=34%	EXT1/RIGI/ITGB6/TLR3/CD2AP/DDX21/HES1/NMI/IFIH1/MST1R/MYD88/HYAL1/HYAL2/ZC3HAV1
Homo sapiens	GO:0008285	negative regulation of cell population proliferation	182	-0.290697	-1.48523	0.000969628	0.00459613	0.00243356	5760	tags=35%, list=15%, signal=30%	NOS3/RARG/PTGES/FRZB/EREG/IGF1/ETV3/LIF/CSK/SLIT3/TNF/SAV1/NUP62/ATG101/STK3/CDH5/IER3IP1/TSG101/STK11/GAL/WDR77/OVOL2/LYN/SIRT6/CEBPA/NUPR1/JUN/TP53INP1/BECN1/BTG1/DPT/SSTR5/INPPL1/SPRY1/RARRES1/CD9/IGFBP3/BTG3/DUSP1/TOB1/TP53/RARA/ACKR3/BTG2/CDKN2B/BAX/KLF4/AIMP2/PTPN1/BAK1/TGIF1/CDKN1A/FZD5/BMP2/SRF/CAV1/PML/KANK2/SIX5/SH2B3/STAT3/MMRN2/TAX1BP3/HSPG2
Homo sapiens	GO:0006487	protein N-linked glycosylation	34	-0.517905	-1.89863	0.00099067	0.00466363	0.0024693	2465	tags=47%, list=6%, signal=44%	DOLK/TMEM258/DAD1/ALG12/ALG5/ST3GAL1/RPN2/ENTPD5/MOGS/KRTCAP2/GFPT1/MGAT1/MGAT4B/MGAT2/PMM2/B4GALT1
Homo sapiens	GO:0048146	positive regulation of fibroblast proliferation	30	-0.54573	-1.9629	0.000998803	0.00467984	0.00247788	6164	tags=53%, list=16%, signal=45%	HMGA2/LIF/BRK1/PDGFC/CD248/SIRT6/ABL1/PDGFD/DDR2/JUN/BTC/FOSL2/TGFB1/ITGB3/TGIF1/PML
Homo sapiens	GO:0006457	protein folding	129	-0.313758	-1.55204	0.00101511	0.00473402	0.00250657	9470	tags=43%, list=24%, signal=33%	HSP90AB3P/CLGN/PPIL1/WIPF1/HSP90AB2P/PPID/CCT7/PTGES3/PPIL2/CCT4/HSP90AA4P/HSPA9/KHSRP/TCP1/CDC123/PPIE/CCDC47/CCT2/HSPD1/CANX/RIC8A/GRPEL1/HSPE1/MESD/HSP90AA5P/CDC37/CCT8/FKBP10/CCT3/PPIH/FKBP9/TBCA/PDCL3/DNAJC25/PPIF/CCT6A/DNAJB5/ERP44/CCT5/ERP27/DNAJB11/PFDN5/HSP90B1/PDIA3/WDR83OS/QSOX1/PPIB/TAPBP/PDIA4/TXNDC5/CALR/DNAJC1/PDIA5/P4HB/PPIC
Homo sapiens	GO:0043065	positive regulation of apoptotic process	161	-0.285301	-1.44736	0.00103647	0.00481116	0.00254741	5637	tags=37%, list=14%, signal=32%	RARG/MAP3K11/FRZB/MELK/UBD/MMP9/AIFM2/TNFRSF10C/MMP2/TNF/TEX261/BMF/SAV1/STK3/STK17B/FAM162A/ZBP1/DAPK3/DUSP6/MTCH2/GAL/CASP3/TSPO/ABL1/RASSF6/HPGD/TGFBR1/IDO1/TP53INP1/STK17A/NR4A1/RBCK1/CCN1/ID3/TLR3/TGM2/IRF8/EIF5A/ITGA6/IGF2R/BCL2L11/DUSP1/TP53/EMILIN1/TGFB1/BAX/BCL10/NOD1/BAK1/PAWR/ANO6/CASP8/TNFRSF12A/ITGB1/TNFRSF10A/B4GALT1/LATS2/TXNIP/TNFRSF10B
Homo sapiens	GO:0050873	brown fat cell differentiation	31	-0.531875	-1.90851	0.00107533	0.00494551	0.00261855	11399	tags=71%, list=29%, signal=51%	UCP1/ADIPOQ/ARL4A/PTGS2/ADRB2/ZNF516/FFAR4/GATA2/PEX11A/FABP3/ADRB3/MB/SLC39A13/CEBPA/LRG1/LAMB3/CEBPB/RGS2/PLAC8/NUDT7/SLC2A4/METRNL
Homo sapiens	GO:0060412	ventricular septum morphogenesis	37	-0.50225	-1.90477	0.00112832	0.00516543	0.00273499	9998	tags=62%, list=25%, signal=47%	EGLN1/WNT11/GJA5/PITX2/NOTCH1/SMAD4/ZFPM1/FZD2/NOS3/HEYL/FZD1/TBX3/SOX4/SLIT3/SAV1/ACVR1/BMPR1A/SMAD7/TGFBR1/TGFBR3/HES1/CITED2/TGFBR2
Homo sapiens	GO:2001238	positive regulation of extrinsic apoptotic signaling pathway	27	-0.558326	-1.91137	0.00120627	0.00541479	0.00286702	4892	tags=44%, list=12%, signal=39%	TNFSF15/TNF/TNFSF14/RBCK1/FASLG/PDIA3/FADD/BCL10/RIPK1/HYAL2/TNFRSF12A/TNFSF10
Homo sapiens	GO:0048536	spleen development	42	-0.469338	-1.83762	0.00120109	0.00541479	0.00286702	3812	tags=40%, list=10%, signal=37%	NKX2-5/NKX2-3/HOXB4/FAM210B/ABL1/CDH17/PKN1/BCL2L11/SLC40A1/NFKBIZ/TRAF3IP2/CDKN2B/BCL3/FADD/NFKB2/CITED2/RIPK3
Homo sapiens	GO:0007599	hemostasis	50	-0.436755	-1.79489	0.00120992	0.00541479	0.00286702	7338	tags=42%, list=19%, signal=34%	F8/GP1BA/GP5/SERPINA1/PROC/F11/TSPAN32/F2RL2/F2RL3/F10/TFPI/VWF/F2R/SERPING1/PLAU/THBD/ANXA5/PROCR/TSPAN18/F13A1/PROS1
Homo sapiens	GO:0030225	macrophage differentiation	20	-0.611217	-1.93017	0.00129753	0.00572978	0.0030338	9264	tags=75%, list=23%, signal=57%	EIF2AK1/IL33/GATA3/DIAPH3/CEBPE/SPI1/NKX2-3/CEBPA/CSF1/UCP2/FOSL2/SPIB/GAB3/CASP8/CFLAR
Homo sapiens	GO:0005975	carbohydrate metabolic process	139	-0.309392	-1.51473	0.00131872	0.00579772	0.00306978	5317	tags=33%, list=13%, signal=29%	RENBP/MGAM2/GBA3/CHID1/B4GALT5/TPD52L2/MGAM/SLC3A1/PHKA2/HKDC1/GLB1/GANAB/YDJC/ADPGK/CS/TALDO1/GLB1L2/HEXD/FUT2/PYGL/PGGHG/HEXA/PGM2/B4GALT4/FBP1/GALM/HK2/GUSB/CTBS/HEXB/MOGS/FUCA2/PGM1/MAN1A1/PGLS/GBE1/HYAL1/PGM5/H6PD/HYAL2/ABO/EDEM2/NAGA/B4GALT1/MAN2B1/FUCA1
Homo sapiens	GO:0043525	positive regulation of neuron apoptotic process	56	-0.417392	-1.75353	0.00134969	0.00587767	0.00311211	3306	tags=45%, list=8%, signal=41%	CASP3/CASP5/ABL1/PCSK9/NUPR1/NFATC4/FASLG/BCL2L11/TRAF7/TP53/PHB1/CASP6/AIFM1/BAX/ATF4/AIMP2/CASP4/CASP7/ITGA1/RIPK1/CASP8/GRN/CASP10/MCL1/CFLAR
Homo sapiens	GO:0039702	viral budding via host ESCRT complex	20	-0.606731	-1.91601	0.00141035	0.00606695	0.00321233	9196	tags=75%, list=23%, signal=58%	VPS4B/CHMP4B/CHMP4A/CHMP3/PDCD6IP/CHMP1B/CHMP1A/VPS28/CHMP2B/TSG101/CHMP6/CHMP2A/VPS37C/CHMP4C/VPS37B
Homo sapiens	GO:0061844	antimicrobial humoral immune response mediated by antimicrobial peptide	52	-0.422061	-1.74693	0.00142866	0.00609319	0.00322622	16630	tags=75%, list=42%, signal=44%	HRG/PPBP/CXCL5/REG3G/REG1A/CCL18/PF4/CCL25/CCL26/CXCL13/REG1B/CCL22/CCL19/REG3A/CCL2/DEFA3/CXCL6/XCL1/CXCL14/DEFA1/DEFA4/CAMP/GNLY/XCL2/CCL24/CCL14/CCL13/CCL23/CCL8/TOR2A/CCL16/CCL28/RNASE6/CCL5/CCL11/CCL15/CCL21/FAU/ANG
Homo sapiens	GO:0060326	cell chemotaxis	55	-0.41488	-1.73705	0.00164374	0.00689266	0.00364953	9730	tags=55%, list=25%, signal=41%	CXCL2/DEFB103A/CXCL14/XCR1/VCAM1/CXCR5/PDGFRB/DEFB133/XCL2/CCR1/CRK/CCRL2/RHOG/CXCR4/CCR3/CCL14/CCL23/CCR6/PDGFRA/CCR5/CXCL12/CXCR3/ACKR4/CCR2/CCL15/ABCC1/CXCR6/ACKR3/GPR183/ITGA1
Homo sapiens	GO:0051591	response to cAMP	31	-0.521501	-1.87129	0.00166169	0.00693876	0.00367393	7798	tags=71%, list=20%, signal=57%	REN/PER1/CARM1/OXT/CPS1/FOSB/PKLR/ALAS1/TOP1/BIRC2/DUOX2/FOS/STAT1/MMP19/DUOX1/BSG/AREG/THBD/DUSP1/RELA/HMGCS2/GUCD1
Homo sapiens	GO:0031640	killing of cells of another organism	33	-0.515018	-1.8787	0.00171933	0.00711989	0.00376984	9147	tags=48%, list=23%, signal=37%	GSDMB/DEFA1/DEFA4/C8G/GNLY/LYZ/C7/PLA2G2A/GZMH/C6/MICB/NINJ1/PRF1/GZMB/MICA/GZMA
Homo sapiens	GO:0090398	cellular senescence	24	-0.569967	-1.94121	0.00172757	0.00712446	0.00377226	9465	tags=67%, list=24%, signal=51%	COMP/TBX2/PRMT6/ECRG4/GINS3/BRCA2/ID2/TBX3/FBXO4/NUP62/PRELP/ABL1/NDUFS6/CALR/CDKN1A/CITED2
Homo sapiens	GO:0050829	defense response to Gram-negative bacterium	52	-0.418247	-1.73114	0.00175569	0.00721063	0.00381788	11819	tags=48%, list=30%, signal=34%	LYPD8/DEFA3/SSC5D/SERPINE1/IL17A/IL17F/BPI/DEFA1/DEFA4/CAMP/MMP7/DMBT1/CST11/LYZ/IL22RA1/CD160/IL23R/RNASE6/MR1/AQP1/MPEG1/NFKBIZ/TNFRSF14/SELP/GSDMD
Homo sapiens	GO:0071353	cellular response to interleukin-4	21	-0.584028	-1.85726	0.00181037	0.0073224	0.00387706	1911	tags=38%, list=5%, signal=36%	CDK4/NFIL3/HSPA5/MRC1/IMPDH2/RPL3/PML/XBP1
Homo sapiens	GO:0006952	defense response	100	-0.332647	-1.55674	0.00181226	0.0073224	0.00387706	11244	tags=40%, list=28%, signal=29%	IFNW1/DEFA3/SSC5D/CXCL6/NOX4/STAT5B/MFHAS1/CXCL2/DEFB103A/DEFA1/CXCL11/DEFA4/IFNA21/CXCL3/TLR1/CAMP/DMBT1/DEFB133/CXCL9/DUOX2/CXCL10/TNF/STAT1/DEFB124/DUOX1/CCR5/CXCL12/NOX1/CYBB/LSP1/HSF1/TAP1/TLR3/CD74/FCGR2B/STAT5A/RELA/STAT3/STAT6/TNFRSF1A
Homo sapiens	GO:0042475	odontogenesis of dentin-containing tooth	52	-0.413925	-1.71325	0.00195259	0.0078576	0.00416044	5262	tags=37%, list=13%, signal=32%	TNC/TBX1/EDA/BMPR1A/SCN5A/CTNNB1/BSG/BMP4/PDGFRA/NKX2-3/HAND1/HDAC1/CTNNA1/BCL2L11/TGFB1/BAX/LAMA5/HAND2/BMP2
Homo sapiens	GO:0055007	cardiac muscle cell differentiation	27	-0.545193	-1.86641	0.00199691	0.00800369	0.0042378	5060	tags=56%, list=13%, signal=48%	TBX3/CBY1/NKX2-5/BMP4/GATA4/ACADM/SIRT6/ALPK3/KDM6B/CALR/BMP2/GATA6/MYOCD/ITGB1/AKAP13
Homo sapiens	GO:0097421	liver regeneration	26	-0.548199	-1.87976	0.00205227	0.00811667	0.00429761	10942	tags=73%, list=28%, signal=53%	VTN/CSNK2A2/GLI1/CLDN1/IL10/EZH2/SRSF1/PRMT5/PCNA/TNF/CEBPB/UCP2/IHH/RPS15/CCND1/TGFB1/RAP1A/CPT1A/GUCD1
Homo sapiens	GO:0030512	negative regulation of transforming growth factor beta receptor signaling pathway	40	-0.458394	-1.77441	0.00204718	0.00811667	0.00429761	4925	tags=38%, list=12%, signal=33%	FKBP1A/VASN/DAND5/OVOL2/BCL9L/TGFBR3/SPRY1/HSPA5/LRRC32/HTRA3/TP53/EMILIN1/BMP2/PPARG/CAV2
Homo sapiens	GO:0003007	heart morphogenesis	51	-0.42319	-1.73825	0.00203983	0.00811667	0.00429761	10488	tags=51%, list=26%, signal=38%	COL2A1/ALDH1A2/ISL1/GAA/HTR2B/TBX2/ABCC9/SMO/DAG1/CCM2L/DCHS1/SYNPO2L/TBX1/MYL2/TBX3/FKBP1A/TBX19/LEFTY1/BMPR1A/NKX2-5/ZMPSTE24/KCNJ8/TGFBR3/VEGFA/HAND2/EPHB4
Homo sapiens	GO:0001938	positive regulation of endothelial cell proliferation	30	-0.524227	-1.88556	0.00213359	0.00831768	0.00440405	3677	tags=50%, list=9%, signal=45%	BMP4/CXCL12/LRG1/JUN/TGFBR1/NRARP/MYDGF/VEGFA/FGF7/PRKD2/CYBA/POLD4/ACVRL1/CAV2/HSPG2
Homo sapiens	GO:0048568	embryonic organ development	38	-0.469971	-1.80948	0.00224142	0.00870403	0.00460861	7127	tags=47%, list=18%, signal=39%	SMO/RAD23B/POLE/TEAD4/PBX2/BMPR1A/CTNNB1/RDH10/TEAD2/ZFP36L1/PBX3/TEAD1/GRHL2/SYF2/SOX17/MBD2/TP53/TEAD3
Homo sapiens	GO:0008630	intrinsic apoptotic signaling pathway in response to DNA damage	41	-0.4534	-1.76347	0.00240745	0.0092409	0.00489287	4683	tags=41%, list=12%, signal=37%	CASP2/BRCA2/TNF/EI24/TNFRSF1B/UACA/MYC/NFATC4/IER3/BCL2L11/HIC1/CRIP1/BAX/BAK1/PML/MCL1/TNFRSF1A
Homo sapiens	GO:0042060	wound healing	49	-0.418163	-1.70927	0.0024032	0.0092409	0.00489287	6038	tags=47%, list=15%, signal=40%	EPPK1/EVPL/FKBP10/ARHGEF19/DSP/SDC4/PDGFRA/YAP1/GATA4/EXT1/TPM1/FN1/ITGB6/ELK3/PECAM1/NACA/AQP1/ITGB3/PPARA/CDKN1A/CNN2/TSKU/B4GALT1
Homo sapiens	GO:0001824	blastocyst development	27	-0.540262	-1.84953	0.00246519	0.00942629	0.00499103	9913	tags=70%, list=25%, signal=53%	XAB2/PSMC4/SMARCB1/NEK2/PSMC3/THOC2/RRM2/EOMES/ETV2/YAP1/PPP1CC/CDX2/TGFBR1/EMG1/DAD1/CAPN2/ELF3/RPL13/BNIP2
Mus musculus	GO:0051301	cell division	346	-0.631437	-2.98517	4.16179e-52	5.25218e-49	2.8125e-49	5523	tags=56%, list=13%, signal=49%	Sac3d1/Wasl/Spout1/Gnai2/Nek9/Anapc15/Zc3hc1/Pds5a/Anapc4/Cdc25b/Ist1/Cdc27/Cdc7/Wapl/Rcc1/Babam1/Anapc1/Septin11/Ccnd2/Epb41l2/Epb41/Ppp1cc/Rnf8/Cdc23/Kmt5a/Usp37/Txnl4a/Cd2ap/Usp39/Kifc1/Triobp/Pimreg/Numa1/Stag1/Anapc11/Hmcn1/Lig3/Ncapd2/Maea/Cenpe/Smc5/Rae1/Anapc16/Cdc14a/Syce2/Reep4/Nudc/Cdk6/Cetn2/Psrc1/Pard6g/Nek6/Rad21/Septin1/Anapc10/Ccne1/Bub1/Ska2/Chmp1b/Mis12/Ctdp1/Nsun2/Kif18b/Chek2/…
Mus musculus	GO:0006281	DNA repair	236	-0.673199	-3.05837	1.27238e-44	8.0287e-42	4.2993e-42	7413	tags=64%, list=17%, signal=53%	Tex15/Usp3/Fzr1/Rad51d/Kat7/Pagr1a/Rexo4/Poln/Gtf2h1/Abl1/Slf1/Tdp1/Kmt5c/Inip/Pwwp3a/Paxip1/Parp1/Ercc1/Usp10/Ino80b/Ube2b/Stub1/Fmr1/Hsf1/Pds5a/Atm/Rad1/Polk/Prmt6/Eepd1/Morf4l2/Uhrf1/Pif1/Atr/Xrcc2/Fbh1/Trex2/Msh3/Exosc10/Foxm1/Ruvbl2/Actr5/Mlh1/Pold3/Pms2/Ercc3/Hpf1/Msh2/Pnkp/Polq/Slf2/Apex1/Nono/Eya4/Hltf/Kin/Fen1/Alkbh1/Rad21/Alkbh3/Cgas/Mdc1/Trim28/Nsmce3/Rpain/Xpc/Apex2/Cdc5l/Rad9a/Rfc5/W…
Mus musculus	GO:0006364	rRNA processing	118	-0.709001	-2.98906	2.90537e-28	1.22219e-25	6.54473e-26	7237	tags=73%, list=17%, signal=61%	Wdr74/Ak6/Nol8/Rexo4/Rpp30/Pelp1/Mterf4/Nop14/Utp15/Krr1/Rrp1b/Pes1/Ddx27/Pih1d1/Tbl3/Wdr18/Ppan/Myg1/Ddx49/Utp18/Mrto4/Ybey/Imp3/Nop2/Utp14a/Dis3/Exosc1/Rpl11/Pwp1/Sbds/Pop5/Wbp11/Utp20/Rrp36/Exosc7/Rps15/Exosc2/Rcl1/Ddx56/Rps27/Suv39h1/Mtrex/Lyar/Wdr43/Rpl27/Ddx10/Wdr36/Rpf1/Ddx51/Rps6/Gar1/Pa2g4/Exosc8/Eif4a3/Esf1/Ebna1bp2/Rpl26/Exosc3/Mettl5/Imp4/Nsa2/Exosc5/Rpp38/Lsm6/Pin4/Rps24/Ddx47/Rrp15/…
Mus musculus	GO:0006974	DNA damage response	290	-0.555512	-2.58306	1.0451e-27	2.63783e-25	1.41253e-25	8795	tags=57%, list=21%, signal=46%	Mapkapk2/Wac/Ctc1/Ints3/Psen1/Yy1/Nipbl/Men1/Chd2/Cdkn1a/Acer2/Fh1/Prkdc/Zdhhc16/Nupr2/Ddb2/Immp2l/Bcl2/Tank/Sprtn/Samhd1/Atad3a/Cdkn2aip/Brd4/Usp47/Cbx5/Abl1/Setd1a/Traf6/Nrde2/Slf1/Bclaf1/Vrk3/Inip/Btg2/Parp1/Ercc1/Rbbp5/Lyn/Usp10/Casp9/Ube2b/Baz1b/Atm/Ash2l/Trp63/Polk/Gnb1l/Rnf168/Rad23a/Helb/Uba7/Atr/Xrcc2/Tlk1/Rnf8/Fbh1/Nuggc/Ikbkg/Mlh1/Pms2/Blm/Hpf1/Msh2/Polq/Ankle1/Ints7/Smc5/Stk38/Slf2/Wd…
Mus musculus	GO:0000398	mRNA splicing, via spliceosome	153	-0.657004	-2.86887	6.62358e-27	1.39316e-24	7.46024e-25	6555	tags=64%, list=15%, signal=54%	Wbp4/Sf3b2/U2af1l4/Snrnp35/Snrpd3/Snu13/Sf3a1/Ubl5/Cwf19l1/Rbm10/Snrnp200/Prpf31/Rbmx2/Dbr1/Dhx38/Gcfc2/Sf3a2/Ddx39a/Zrsr2/Sf3b1/Cwc25/Fra10ac1/Bcas2/Txnl4a/Rsrc1/Usp39/Dhx8/Ddx41/Ddx39b/Sf3b4/Dhx16/Snrpa/Dhx40/Xab2/Sart3/Hnrnpa1/Plrg1/Mettl14/Zcrb1/Sf3b6/Sart1/Prpf6/U2af1/Eftud2/Hnrnpa2b1/Phf5a/Srsf5/Hnrnpc/Cdc5l/Cwf19l2/Ddx46/Prpf4/Lsm7/Prpf38a/Cwc22/Cactin/Rbm8a/Isy1/Sf3b3/Lsm2/Ncbp2/Smu1/Snrp…
Mus musculus	GO:0006412	translation	83	-0.754933	-3.02711	1.72989e-25	3.11874e-23	1.67006e-23	5285	tags=73%, list=12%, signal=65%	Guf1/Mrpl20/Srbd1/Mrps18a/Gemin5/Mrpl12/Hbs1l/Mrpl34/Mrpl27/Rack1/Rpl11/Mrpl11/Mrps11/Mrpl16/Rps5/Mrrf/Rpl10/Rps2/Eif2b1/Aimp1/Mrpl3/Mrpl15/Pdf/Rpl10a/Mrpl2/Gspt1/Rpl12/Mrpl39/Mrpl36/Mrpl52/Mrpl10/Mrpl32/Rps4x/Mrpl24/Rps24/Rpl3/Mrps7/Mrpl22/Mrpl51/Mrps18c/Rpl29/Rpl9/Rpl19/Mrps12/Rpl7/Mrpl13/Rps9/Rpl23/Mrpl17/Rpl22l1/Rps17/Rps14/Mrpl1/Rps23/Mrps14/Eif3m/Rpl24/Rps3a1/Rps29/Rpl32/Rps27l
Mus musculus	GO:0042274	ribosomal small subunit biogenesis	75	-0.769022	-3.03721	1.73838e-24	2.7423e-22	1.46847e-22	7043	tags=87%, list=16%, signal=73%	Ak6/Pwp2/Aatf/Rps19bp1/Nop56/Snu13/Nop14/Heatr1/Utp15/Krr1/Nol7/Exosc10/Tbl3/Riok1/Utp18/Wdr46/Fbl/Imp3/Nob1/Nom1/Rps5/Utp20/Rrp36/Rps15/Dimt1/Rcl1/Rps27/Wdr3/Wdr43/Utp4/Wdr36/Rps6/Utp6/Riok2/Npm1/Bms1/Rps11/Nop58/Imp4/Utp3/Emg1/Ngdn/Rps4x/Dnttip2/Pno1/Rps24/Rps8/Mphosph10/Ltv1/Fcf1/Rps16/Rps19/Rps6-ps4/Rps25/Rps9/Rps28/Rps13/Rps7/Rps15a/Rps17/Rps14/Rps23/Rps27a/Rps3a1/Utp11
Mus musculus	GO:0008380	RNA splicing	149	-0.621891	-2.70705	9.00526e-22	1.26274e-19	6.76185e-20	6840	tags=60%, list=16%, signal=50%	Prpf18/Zpr1/Wbp4/Puf60/Snrnp35/Nrde2/Tcerg1/Hnrnph1/Arglu1/Prkrip1/Srek1/Lgals3/Srpk1/Rbm28/Dhx15/Ppil2/Fmr1/Rbm25/Thoc2/Wtap/Syncrip/Ybx1/Ivns1abp/Rrp1b/Ecd/Cir1/Slu7/Srsf4/Prpf39/Ppp1r8/Rsrc1/Tardbp/Ddx39b/Snrpa/Fam50a/Pus1/Zcchc8/Yju2/Ppil3/Hnrnpk/Pnn/Nono/Thoc1/Virma/Srsf5/Thoc6/Pus7/Thoc3/Rbmxl1/Jmjd6/Srsf1/C1qbp/Rbm8a/Mtrex/Prpf38b/Ncbp2/Smu1/Hnrnpa3/Thoc7/Ttf2/Zmat5/Hnrnpu/Srsf7/Thrap3/Ptb…
Mus musculus	GO:0006915	apoptotic process	473	-0.452716	-2.18917	1.47504e-21	1.86151e-19	9.96819e-20	8910	tags=44%, list=21%, signal=35%	Gapdh/Arl6ip1/Gpx1/Foxo1/Suds3/Tchp/Noa1/Dnase1/Ube2z/Plekhf1/Bad/Ppm1f/Prkd1/Aimp2/Gadd45b/Tcirg1/Ripk3/Rnf130/Elmo3/Zdhhc16/Tgfbr2/Bnip3/Traf4/Birc2/Map2k6/Fgf4/Stk4/Pdcd7/Pak2/Birc3/Bcl2/Hint2/Cul1/Mrpl41/Nisch/Sgms1/Pdcd2/Prop1/Ifit2/Fgf8/Pmp22/Axin1/Ghitm/Becn1/Dlc1/Dapk2/Htatip2/Atg4d/Il19/Dap/Ing4/Puf60/Pim3/Tnfrsf18/Bnip1/Ctsc/Fis1/Jun/Aipl1/Plscr1/Ctnnbl1/Parp1/Casp9/Atg7/Ube2b/Noc2l/Dad…
Mus musculus	GO:0006260	DNA replication	81	-0.724236	-2.91119	4.39961e-21	4.60316e-19	2.46495e-19	5159	tags=69%, list=12%, signal=61%	Recql4/Polk/Rmi1/Sin3a/Helb/Grwd1/Twnk/Blm/Lig3/Pold1/Poll/Kin/Fen1/Chtf18/Dna2/Donson/Mcm3/Mcm7/Mcm8/Nasp/Chtf8/Ssrp1/Polh/Rad51/Rbbp7/Mcm2/Mcm5/Rfc3/Chaf1a/Ticrr/Gins2/Pole/Pold2/Pola2/Tbrg1/Chaf1b/Pclaf/Gins1/Lig1/Dtl/Rpa2/Rpa1/Rmi2/Mcm6/Sde2/Gins3/Fam111a/Cdc45/Dbf4/Ssbp1/Rbms1/Pola1/Rbbp4/Mcm4/Gins4/Rpa3
Mus musculus	GO:0006397	mRNA processing	210	-0.557159	-2.51091	4.74177e-21	4.60316e-19	2.46495e-19	6361	tags=52%, list=15%, signal=44%	Puf60/Snrnp35/Nrde2/Tcerg1/Grsf1/Trmt2a/Hnrnph1/Tsen15/Ddx1/Arglu1/Khdrbs1/Prkrip1/Srek1/Sf3a1/Lgals3/Srpk1/Rbm28/Tsen34/Dhx15/Srrt/Ppil2/Fmr1/Hsf1/Rbm25/Thoc2/Wtap/Syncrip/Ybx1/Cpsf6/Ivns1abp/Rrp1b/Ecd/Cir1/Pus7l/Sf3a2/Srsf4/Prpf39/Ppp1r8/Cmtr1/Tardbp/Myg1/Snrpa/Fam50a/Pus1/Mettl14/Pde12/Ppil3/Hnrnpll/Hnrnpk/Pnn/Nono/Kin/Hnrnpa2b1/Thoc1/Xrn2/Virma/Wbp11/Srsf5/Thoc6/Pus7/Nudt21/Thoc3/Nsun2/Rbmxl1…
Mus musculus	GO:0007059	chromosome segregation	75	-0.73477	-2.90193	1.17579e-20	1.05989e-18	5.6756e-19	6155	tags=73%, list=14%, signal=63%	Abraxas2/Top1/Srpk1/Slc25a5/Cenpc1/Rcc1/Tlk1/Cenpe/Smc5/Ctcf/Nek6/Rad21/Chtf18/Ddx3x/Bub1/Ska2/Mis12/Hjurp/Cep85/Cenpw/Espl1/Ube2i/Mki67/Brca1/Nek2/Nup43/Cenpf/Spag5/Ciao1/Dlgap5/Cdk5rap2/Nde1/Firrm/Phf13/Nup37/Oip5/Ttk/Mis18a/Ska3/Incenp/Cenph/Sgo2a/Top2a/Spc24/Ska1/Setdb2/Esco2/Knstrn/Pmf1/Spc25/Ndc80/Rps3/Sgo1/Pttg1/Ciao2a
Mus musculus	GO:0043066	negative regulation of apoptotic process	471	-0.429239	-2.07531	5.64887e-17	4.45555e-15	2.38591e-15	11099	tags=49%, list=26%, signal=37%	Ptgfr/Akt1/Cln3/Nnt/Nr3c1/Ltf/Gclc/Pramel7/Hhip/Tert/Raf1/Erfe/Fas/Ctnnb1/Ppp5c/Wdr73/Shh/Nupr1/Hpn/Wt1/Bag3/Ihh/Hdac2/Ddrgk1/Tslp/Sirt1/Kcnj1/Prdx3/Hnf1b/Pkhd1/Bfar/Ybx3/Lef1/Prokr1/Armc10/D1Pas1/Cib1/Aif1/Tfap2a/Arl6ip1/Foxo1/Ctns/Igf1r/Rpl10-ps3/Cat/Psen1/Angpt1/Sfrp1/Tek/Ube2z/Gimap5/Klhl20/Cblb/Tent5b/Daxx/Bad/Tmbim6/Cdkn1a/Creb1/Prkdc/Flt4/Ptk2/Angpt4/Pcnt/Birc2/Fgf4/Ghrl/Pak2/Birc3/Bcl2/Cd…
Mus musculus	GO:0006457	protein folding	112	-0.623129	-2.62025	6.67499e-17	4.9552e-15	2.65347e-15	7423	tags=54%, list=17%, signal=44%	Dnlz/Hsp90ab1/Qsox2/Ahsa2/Zpr1/Pfdn6/Cct7/Ppil2/Wdr83os/Cct2/Dnaja3/Cct6a/Cwc27/Tbca/Ppid/Hspd1/Canx/Cdc123/Cct4/Ppil3/Ero1a/Ahsa1/Hspa9/Nudc/Cct3/Cct8/P4hb/Cct5/Pdcl3/Fkbp9/Trap1/Tcp1/Ppig/Fkbp10/Calr3/Ptges3/Ppil1/Hspe1/Hspa14/Calr/Ppih/Pdia5/Ppic/Dnajc25/Tbcc/Ppie/Dnajb11/Grpel1/Pdia4/Ppia/Mesd/Txndc5/Hsp90b1/Cdc37/Pdia3/Ppwd1/Nudcd2/Clpx/Hspa5/Ppib
Mus musculus	GO:0008284	positive regulation of cell population proliferation	446	-0.427078	-2.05288	1.02293e-15	6.79441e-14	3.63835e-14	9757	tags=41%, list=23%, signal=32%	Ihh/Il5ra/Hdac2/Ddrgk1/Tslp/Sirt1/Areg/Prdx3/Pkhd1/Gdnf/Stat3/Txnl4b/Avpr2/Aif1/Ngf/Il15/Igf1r/Pdgfa/Fgf7/Stx4a/Avpr1a/Sfrp1/S100a13/Cnot8/Fgf20/Agtr1a/Meis1/Acer2/Tbx1/Fer/Flt4/Zfp703/Sphk2/Tgfb3/Lrp6/Epgn/Fgf4/Hpse2/Cep131/Bcl2/Il6/Bmp5/Fgf8/Lamc2/Kdr/Carm1/Htr2b/Fgfr1/Ikbkb/Tns3/Fgf18/Ereg/Jun/Hilpda/Lgals3/Fntb/Glce/Edn1/Gli1/Aldh1a2/Mif/Gnai2/Slc25a5/Ndufaf4/Crlf1/Thbs1/Ash2l/Tff2/Med1/Gnas/…
Mus musculus	GO:0002181	cytoplasmic translation	47	-0.765535	-2.81614	1.48157e-15	9.34872e-14	5.00615e-14	7759	tags=81%, list=18%, signal=66%	Drg1/Rpl32l/Rpl9-ps6/Drg2/Ftsj1/Rps21/Rwdd1/Rpl27rt/Rpl11/Rpsa/Rpl8/Rplp0/Rps6/Rpl10a/Rpl26/Rpl31/Rpl38/Rpl18/Rpl29/Rpl15/Rpl9/Rpl6/Rps26/Rpl18a/Rpl19/Rpl30/Rps6-ps4/Rps28/Rpl22l1/Rpl36a/Rpl22/Rpl35a/Rps23/Rpl36/Rpl24/Rps29/Rpl32/Rpl39
Mus musculus	GO:0006270	DNA replication initiation	24	-0.882086	-2.78762	1.04366e-14	6.27191e-13	3.35855e-13	4232	tags=96%, list=10%, signal=86%	Noc3l/Orc3/Ccne1/Orc2/Orc4/Mcm3/Orc5/Mcm7/Orc1/Prim2/Cdc6/Mcm10/Mcm2/Mcm5/Topbp1/Orc6/Pola2/Prim1/Mcm6/Cdc45/Pola1/Ccne2/Mcm4
Mus musculus	GO:0006888	endoplasmic reticulum to Golgi vesicle-mediated transport	103	-0.611328	-2.53627	2.8915e-14	1.58655e-12	8.49585e-13	7171	tags=51%, list=17%, signal=43%	Sec24d/Tmed6/Trip11/Tmed4/Trappc1/Nrbp1/Sar1a/Uso1/Preb/Copa/Rab1b/Pdcd6/Tmed3/Yif1b/Ier3ip1/Lmf1/Stx5a/Bcap29/Tmed7/Tex261/P4hb/Yif1a/Steep1/Vcp/Rangrf/Yipf5/Tmed9/Pef1/Trappc2b/Ergic2/Sec22b/Bcap31/Rint1/Yipf4/Cope/Sec13/Zw10/Stx17/Lman1/Scfd1/Golt1b/Arcn1/Tmed1/Lman2/Mppe1/Copb2/Cnih4/Copb1/Mia2/Trappc6a/Tmed2/Tmed10/Bet1
Mus musculus	GO:0045892	negative regulation of DNA-templated transcription	436	-0.412477	-1.9801	5.96697e-14	3.11991e-12	1.67068e-12	10728	tags=45%, list=25%, signal=34%	Irf1/Hspa8/Zbtb14/Ctnnb1/Hnrnpl/Mideas/Hinfp/Zbtb7a/Spindoc/Kdm4a/Wt1/Akirin2/Nkx3-1/Zfp219/Strn3/Pcgf6/Hdac2/Dab2ip/Sirt1/Rcor1/Ifi207/Lef1/Pfdn5/Dhrs7b/Mdfic/Ern2/Sbno2/Arid4a/Btaf1/Zfp397/Tfap2a/Crebzf/Commd7/Hmga1b/Zfp217/Phc2/Sall1/Men1/Hey1/Spi1/Sfrp1/Pex14/Nr2f2/Daxx/Ppm1f/Vdr/Ldb1/Ilf3/Nab1/Nfic/Tbx2/Dach1/Trib3/Zfp703/Ddx54/Sox7/Zbtb32/Ndufa13/Zfp281/Heyl/Kat8/Pbxip1/Hhex/Thap7/Dap/Ing4/…
Mus musculus	GO:0000724	double-strand break repair via homologous recombination	91	-0.621405	-2.53439	1.5014e-13	7.01767e-12	3.7579e-12	8867	tags=64%, list=21%, signal=51%	Htatsf1/Ints3/Psmd14/Yy1/Fan1/Ube2n/Rad51d/Samhd1/Poln/Swi5/Nucks1/Recql/Inip/Atm/Recql4/Zswim7/Rmi1/Xrcc2/Fbh1/Aunip/Blm/Ankle1/Smc5/Poll/Rad54l/Mcm8/Hus1/Rad51/Rad51c/Smc6/Brca1/Topbp1/Brca2/H2ax/Spidr/Top3a/Mre11a/Rad54b/Rfwd3/Gen1/Palb2/Ppp4c/Tonsl/Mms22l/Nsmce2/Rpa2/Rpa1/Rmi2/Mcm9/Rad51ap1/Rad51b/Nsmce1/Sfr1/Rad50/Nbn/Rbbp8/Rpa3/Sem1
Mus musculus	GO:0006413	translational initiation	53	-0.702475	-2.62517	8.59999e-13	3.50103e-11	1.87477e-11	9226	tags=72%, list=22%, signal=56%	Eif4b/D1Pas1/Eif2a/Eif4g1/Eif1ad7/Eif4g2/Mtfmt/Eif2b4/Eif2b2/Eif3f/Eif1ad3/Eif3c/Abce1/Eif1ad/Eif2b3/Abcf1/Eif3d/Eif4e/Eif4e3/Ddx3x/Eif3i/Eif2b1/Eif4h/Eif2b5/Eif5b/Eif1a/Eif3l/Eif3g/Eif5/Eif1ax/Eif2s2/Eif2s1/Eif6/Eif3e/Eif3b/Eif3k/Eif1/Eif4e2
Mus musculus	GO:0006261	DNA-templated DNA replication	26	-0.845394	-2.70693	1.81898e-12	6.95623e-11	3.725e-11	4200	tags=81%, list=10%, signal=73%	Pole4/Wdr18/Pold3/Pold1/Rpain/Rfc5/Pole3/Wdhd1/Rfc2/Rfc3/Gins2/Pole/Rfc4/Pold2/Mcmbp/Baz1a/Ssbp1/Pole2/Chrac1/Gins4/Rfc1
Mus musculus	GO:0032543	mitochondrial translation	35	-0.790982	-2.73374	2.08453e-12	7.73729e-11	4.14325e-11	4599	tags=74%, list=11%, signal=66%	Ptcd3/Mrps18a/Mrps18b/Mrpl57/Mrps34/Rars2/Qrsl1/Mrps11/Mrpl16/Mrps24/Mrpl45/Mrps17/Mrps27/Mrps2/Mrps28/Mrps25/Mrpl47/Mrpl2/Mrps15/Fastkd2/Mrps7/Mrps21/Mrpl51/Mrps16/Mrps12/Mrps14
Mus musculus	GO:0000070	mitotic sister chromatid segregation	30	-0.807854	-2.69831	2.41917e-12	8.72283e-11	4.671e-11	2838	tags=77%, list=7%, signal=72%	Zfp207/Ska2/Mis12/Kif18b/Cdca8/Plk1/Knl1/Ran/Espl1/Kntc1/Spag5/Kif18a/Zw10/Ska3/Ncapg2/Nsl1/Nusap1/Mad2l1/Ska1/Knstrn/Cenpi/Ndc80/Cenpk
Mus musculus	GO:0008283	cell population proliferation	252	-0.448337	-2.04744	6.99642e-12	2.32355e-10	1.24424e-10	10594	tags=52%, list=25%, signal=39%	Ctnnb1/Il12b/Nkx2-6/Tlx1/Shh/Pdpn/Cdkn2c/Myc/Hoxa3/Enpp1/Rarb/Ihh/Irf6/Stat1/H19/Jarid2/Lefty1/Lipa/Gdf11/Ube2l3/Pax1/Ngf/Tfap2a/Il18/Urod/Pdk1/Pdgfa/Fam83a/Men1/Asph/Daxx/Lmx1b/Tbx1/Sphk2/Lrp6/Fgf4/Stk4/Hpse2/Ripply3/Bcl2/Cul1/Fgf8/Sdcbp2/Phip/Mycn/Kras/Carm1/Rb1/Fgfr1/Tns3/Fgf18/Tyk2/Hmga1/Jun/Fntb/Cdk5rap3/Ercc1/Ctf2/Foxc2/Aldh1a2/Gnai2/Hsf1/Uspl1/Txnrd1/Tff2/Osr2/Tff1/Gli3/Suz12/Gli2/Bmp7/H3f…
Mus musculus	GO:0031297	replication fork processing	34	-0.767576	-2.63955	3.48452e-11	9.99424e-10	5.35182e-10	4300	tags=74%, list=10%, signal=66%	Fbh1/Blm/Polq/Eme1/Setmar/Traip/Donson/Cdk9/Zranb3/Cenps/Rad51/Brca2/Primpol/Pcna/Rfwd3/Gen1/Fancm/Tonsl/Mms22l/Fam111a/Ddx11/Etaa1/Tipin/Cenpx/Asf1a
Mus musculus	GO:0015031	protein transport	403	-0.399831	-1.91197	3.9374e-11	1.10422e-09	5.91301e-10	8755	tags=40%, list=20%, signal=32%	Ctns/Tom1/Cog5/Gosr1/Atp13a1/Rab7b/Psen1/S100a13/Ranbp3/Rab3d/Klhl20/Bicd2/Sec22a/Gabarap/Col1a1/Ift56/Atg4b/Rab23/Mcm3ap/Rab5a/Cog6/Tmem9/Chmp2a/Gosr2/Ccdc22/Fras1/Snx4/Vps36/Tmed4/Rufy1/Washc5/Rhbdf2/Tom1l1/Atg4d/Dnajc14/Hikeshi/Cog8/Timm8b/Cog2/Cetn3/Bnip1/Ktn1/Snx7/Mtx2/Nup35/Dab2/Kdelr3/Apba3/Pcid2/Chmp6/Stam2/Atg10/Preb/Bet1l/Rab24/Duoxa2/Ist1/Ap5m1/Rab25/Duoxa1/Vps37c/Lca5/Slc7a6os/Tomm5/R…
Mus musculus	GO:0043065	positive regulation of apoptotic process	363	-0.401647	-1.90432	4.3058e-11	1.18129e-09	6.32569e-10	9189	tags=41%, list=21%, signal=32%	D1Pas1/Nod1/Ahr/Pxt1/Mtch2/Qrich1/Foxo1/Il18/Lats2/Psen1/Rnps1/Sfrp1/Ube2z/Daxx/Bad/Slit2/Foxa1/Creb1/Prkdc/Gadd45b/Zfp622/Sphk2/Tgfb3/Lrp6/Bnip3/Map2k6/Stk4/Nox4/Bcl2/Bmf/Il6/Pdcd2/Ifit2/Emilin2/Spry1/Dapk2/Anxa1/Ing4/Abl1/Hpgd/Gadd45a/Bclaf1/Jun/Plscr1/Ctnnbl1/Cradd/Casp9/Atg7/Aldh1a2/Atm/Itga6/Txnrd1/Rrp1b/Tspo/Dnaja3/Bmp7/Anxa5/Dffa/Pdcd6/Ldha/Sfrp2/Alox12/Ppid/Hspd1/Igfbp3/Rnf122/Ercc3/Calhm…
Mus musculus	GO:0006355	regulation of DNA-templated transcription	411	-0.392248	-1.87667	5.15347e-11	1.35493e-09	7.25554e-10	10391	tags=43%, list=24%, signal=33%	Hinfp/Zbtb7a/Shh/Foxa2/Zfp1/Kat2a/Acvr2b/Zfp219/Patz1/Gpbp1l1/Myc/Lrrfip2/E2f2/Zscan21/Alx3/Gpbp1/Stat1/Prmt5/Plag1/Cebpb/Stat3/Zfp719/Foxa3/Zfp809/Actr8/Ube2l3/Ahr/Aebp1/Smarca1/Spin2c/Zfp217/Pou5f2/Yy1/Zfp59/Spi1/Zfp184/Bnc2/Nr2f2/Daxx/Hcfc2/Mbip/Kdm5b/Yeats2/Lmx1b/Mxi1/Nab1/Sgf29/Khsrp/Sap30bp/Thap1/Zfp703/Lrp6/Gm32687/Snai3/Lrif1/Bdp1/Tada2a/Kat7/Hint1/Notch3/Sohlh1/Ifnk/Carm1/Rbak/Pbxip1/Mte…
Mus musculus	GO:0007080	mitotic metaphase chromosome alignment	46	-0.694815	-2.54405	6.47133e-11	1.63336e-09	8.74651e-10	8074	tags=72%, list=19%, signal=58%	Rab11a/Ankrd53/Chmp2a/Becn1/Chmp6/Ccnb1-ps/Kifc5b/Cdc23/Kifc1/Cenpe/Nup62/Nudc/Psrc1/Ska2/Chmp1b/Pibf1/Cdca8/Eml4/Cdca5/Ccnb1/Pinx1/Kif22/Kif18a/Kif14/Zw10/Ska3/Eml3/Rrs1/Kif2c/Ska1/Seh1l/Spdl1/Vps4b
Mus musculus	GO:0006367	transcription initiation at RNA polymerase II promoter	32	-0.763574	-2.60375	7.14007e-11	1.76682e-09	9.46114e-10	8149	tags=81%, list=19%, signal=66%	Gtf2h5/Gtf2f1/Taf6l/Gtf2h1/Gtf2e1/Ccnh/Taf5/Taf7/Elob/Taf2/Ercc3/Taf6/Gtf2a2/Polr2d/Gtf2f2/Eloc/Taf4b/Polr2g/Taf12/Taf10/Taf8/Gtf2b/Eloa/Gtf2e2/Mnat1/Cdk7
Mus musculus	GO:0036297	interstrand cross-link repair	32	-0.759151	-2.58867	1.25844e-10	2.99652e-09	1.60461e-09	8015	tags=84%, list=19%, signal=69%	Fan1/Exo5/Rad51d/Sprtn/Faap24/Poln/Nucks1/Faap20/Hmces/Vcp/Fanca/Fancd2/Cenps/Rad51/Ercc6l2/Rfwd3/Fancm/Firrm/Hrob/Neil3/Rad51ap1/Fancf/Dclre1b/Cenpx/Fancb/Dclre1a/Fancl
Mus musculus	GO:0006406	mRNA export from nucleus	44	-0.703786	-2.53826	1.33785e-10	3.12661e-09	1.67427e-09	7916	tags=68%, list=19%, signal=56%	Ythdc1/Mcm3ap/Hhex/Nup155/Fmr1/Thoc2/Ncbp1/Fyttd1/Nup214/Ddx39a/Ddx39b/Hnrnpa2b1/Thoc1/Nxf1/Thoc6/Ncbp3/Thoc3/Nup85/Nup88/Sarnp/Ncbp2/Thoc7/Nup160/Nup133/Tpr/Srsf3/Nup107/Nxt1/Alyref/Sem1
Mus musculus	GO:0000387	spliceosomal snRNP assembly	27	-0.789038	-2.56296	2.14427e-10	4.91617e-09	2.63257e-09	7011	tags=85%, list=16%, signal=71%	Tssc4/Smn1/Snrpd3/Gemin8/Clns1a/Prpf4b/Gemin5/Strap/Sart3/Gemin6/Ddx20/Snrpd1/Snrpd2/Snrpg/Gemin4/Snrpc/Snrpert/Gemin7/Snrpb/Lsm4/Snrpe/Snrpf/Gemin2
Mus musculus	GO:0006302	double-strand break repair	69	-0.613821	-2.38636	2.76492e-10	6.12164e-09	3.27808e-09	6081	tags=58%, list=14%, signal=50%	Ddx1/Tdp1/Parp1/Ercc1/Atm/Rnf168/Babam1/Atr/Rnf8/Actr5/Hpf1/Msh2/Polq/Lig3/Eme1/Rad54l/Vcp/Chek2/Tdp2/Parp2/Eya3/Plk1/Cdca5/Smc6/Brca1/Brca2/Smchd1/Mre11a/Trip13/Xrcc6/Abraxas1/Trp53/Brcc3/Aplf/Esco2/Uimc1/Rad50/Hmgb1/Nbn/Xrcc5
Mus musculus	GO:0006417	regulation of translation	75	-0.602149	-2.37816	4.15656e-10	9.04411e-09	4.84304e-09	6880	tags=65%, list=16%, signal=55%	Gapdh/Eif2a/Rpl10-ps3/Cnot8/Ireb2/Eif2ak1/Mknk1/B3gntl1/Dap/Cnot3/Nolc1/Abce1/Ptcd3/Cnot10/Gemin5/Tcof1/Eif4e/Hbs1l/Aco1/Paip2/Rack1/Eif4e3/Mif4gd/Adad1/Rpl10/Cnot2/Cnot9/Igf1/Alkbh5/Rbm8a/Sarnp/Cnot6/Pa2g4/Cyfip1/Igf2bp3/Eif4a3/Pum3/Igf2bp2/Zfp36l1/Mettl18/Rpl38/Elavl1/Mknk2/Rps3/Tyms/Magoh/Rps9/Rbm3/Rps14
Mus musculus	GO:0045087	innate immune response	434	-0.376403	-1.80771	5.54442e-10	1.16618e-08	6.24477e-09	13663	tags=48%, list=32%, signal=33%	Slc15a3/Apol11a/C1rl/Trim30b/C1qb/Ang6/Wap/Hck/Trim10/Mcoln2/Tlr12/Dhx36/Marco/Ifnl3/Ubl7/Trim30c/Defb22/Akap8/Wfdc21/Ticam1/Trim60/Ifi47/Defb12/Slamf1/Arg1/Wfdc2/Il17ra/S100a8/Trim58/Clec5a/Wfdc3/Tlr8/S100a9/Defb21/Defb30/Prdm1/Clec4e/Wfdc9/C1s1/Mefv/Pspc1/Defb29/Malt1/Lbp/Pld4/Igtp/C1ra/Ltf/Trim11/Slc15a4/Defb19/Rnf185/Hmgb3/Tasl/Ankhd1/Iigp1/Neurl3/Irgm1/Spon2/Cybb/Pla2g2f/Cd55/Ube2l6/Wfdc17/A…
Mus musculus	GO:0006310	DNA recombination	52	-0.668428	-2.48936	5.68398e-10	1.17593e-08	6.297e-09	7166	tags=63%, list=17%, signal=53%	Rad51d/Pagr1a/Recql/Paxip1/Ercc1/Iho1/Ino80b/Recql4/Pif1/Ruvbl2/Actr5/Lig3/Eme1/Apex1/Nono/Supv3l1/Kin/Nsmce3/Rpain/Apex2/Ruvbl1/Uchl5/Exo1/Rad51c/Brca2/Top3a/Actl6a/Lig1/Rad51ap1/Nsmce1/Rad50/Hmgb1/Hmgb2
Mus musculus	GO:0051604	protein maturation	97	-0.547253	-2.25091	7.63225e-10	1.55353e-08	8.31902e-09	11624	tags=60%, list=27%, signal=44%	Gzmg/Ctsg/Gzmd/LTO1/Ciao2b/AU015836/Klk6/Tescl/Prss37/Mcpt8/Mms19/Metap1/Snapin/Gzmc/Psen1/Tspan15/Mcpt2/Glrx5/Aip/Tasp1/Lmf2/Ikbkb/Klk14/Casp9/Prss51/Yae1d1/Duoxa2/Klk9/Klk12/Casp7/Glrx3/Klk7/Klk10/Klk11/Klk5/Klk13/Lmf1/Bola2/Ero1a/Tspan14/Isca2/Galnt2/Tmem260/Klk15/Afg3l2/Ggcx/Serpinh1/Klk8/Zmpste24/Bola3/Casp8/Ciao1/Mbtps1/Dnajb11/Aasdhppt/Pcbp1/Ciao2a/Prdx4
Mus musculus	GO:0006289	nucleotide-excision repair	35	-0.732313	-2.53098	2.7716e-09	5.29963e-08	2.83791e-08	8149	tags=74%, list=19%, signal=60%	Gtf2h5/Fan1/Ddb2/Gtf2h1/Gtf2h2/Ercc1/Rad23a/Ercc3/Poll/Cetn2/Xpc/Hus1/Ogg1/Gtf2h3/Nthl1/Brca2/Gtf2h4/Rpa2/Rpa1/Brip1/Trp53/Dclre1b/Mnat1/Dclre1a/Commd1/Rpa3
Mus musculus	GO:0001822	kidney development	156	-0.475099	-2.08489	2.74618e-09	5.29963e-08	2.83791e-08	10790	tags=51%, list=25%, signal=38%	Greb1l/Hspa8/Zbtb14/Ctnnb1/Shh/Comt/Nle1/Wt1/Acvr2b/Ren1/Slc12a1/Enpp1/Kcnj1/Hnf1b/Sulf2/Irx3/Tfap2a/Qrich1/Cyp26b1/Cat/Sall1/Agtr1b/Slit2/Agtr1a/Amer1/Cyp4a29/Ptcd2/Frem2/Cc2d2a/Pcnt/Ovol1/Bcl2/Tcf21/Fgf8/Stra6/Invs/Rpgrip1l/Ndufs6/Hpgd/Pkd2/Pygo2/Foxc2/Mme/Casp9/Traf3ip2/Aldh1a2/Serpinf1/Sulf1/Gli3/Myo1e/Pcsk5/Sgpl1/Gli2/Bmp7/Glis2/Cd2ap/Itga8/Six2/Apaf1/Tgfbr1/Bicc1/Tiparp/Bmp4/Snx17/Adamts1/J…
Mus musculus	GO:0032259	methylation	105	-0.533553	-2.2293	3.12201e-09	5.79408e-08	3.10268e-08	7004	tags=45%, list=16%, signal=38%	Pcif1/Carm1/Tomt/Setd4/Setd1a/Trmt2a/Kmt5c/Mettl25/Mtr/Spout1/Mettl23/N6amt1/Prmt6/Setdb1/Mettl13/Dph5/Mettl4/Dnmt3l/Tyw3/As3mt/Trmt44/Ezh2/Cmtr1/Trmt1l/Prmt3/Dnmt1/Tpmt/Suv39h2/Setmar/Dnmt3a/Mettl9/Dnmt3b/Suv39h1/Armt1/Trmt11/Lcmt2/Prdm16/Prdm5/Mtap/Setdb2/Rrp8/Thumpd2/Eef1akmt4/Tyms/Mgmt/Carnmt1/Mecom
Mus musculus	GO:0042273	ribosomal large subunit biogenesis	33	-0.731988	-2.50592	3.71324e-09	6.60016e-08	3.53433e-08	5896	tags=79%, list=14%, signal=68%	Zfp622/Wdr74/Rpf2/Noc2l/Afg2a/Gtf3a/Tma16/Mrto4/Nop2/Pak1ip1/Sdad1/Rpl11/Nip7/Heatr3/Rsl24d1/Nop16/Gtpbp4/Npm1/Malsu1/Ebna1bp2/Rpl26/Eif6/Rrs1/Rpl7/Rpl14/Rpl35a
Mus musculus	GO:0006401	RNA catabolic process	22	-0.804796	-2.49483	4.51755e-09	7.8098e-08	4.18207e-08	6058	tags=86%, list=14%, signal=74%	Rnaset2b/Ncbp1/Exosc10/Dis3/Exosc1/Supv3l1/Exosc4/Exosc7/Exosc2/Mtrex/Rnaset2a/Exosc8/Exosc3/Rnaseh2a/Rnaseh2b/Pnpt1/Exosc5/Rnaseh2c/Exosc6
Mus musculus	GO:0000278	mitotic cell cycle	95	-0.545162	-2.23539	4.60694e-09	7.8567e-08	4.20719e-08	6320	tags=49%, list=15%, signal=42%	Uba3/Nrde2/Abraxas2/Tubg1/Rnf2/Nek9/Cenpc1/Tubgcp4/Stat5b/Fgf10/Xrcc2/Cdc23/Tubb4b/Tubb6/Jtb/Cep250/Ppp1r12a/Cenpe/Cdt1/Ska2/Tuba1c/Kif18b/Ednra/Tuba3a/Cenpw/Plk1/Cdca5/Tube1/Espl1/Wdhd1/Rps6/Cenpf/Pole/Tubd1/Firrm/Phf13/Prdm5/Haspin/Ska3/Mastl/Cenph/Ska1/Setdb2/Wee1/Arpp19/Snx18/Nedd1
Mus musculus	GO:0007094	mitotic spindle assembly checkpoint signaling	26	-0.773786	-2.47764	9.69386e-09	1.57072e-07	8.41108e-08	2846	tags=69%, list=7%, signal=65%	Bub1/Zfp207/Zwilch/Mad1l1/Plk1/Cep192/Bub3/Kntc1/Bub1b/Tpr/Trip13/Ttk/Zw10/Haspin/Mad2l1/Birc5/Spdl1/Mad2l1bp
Mus musculus	GO:0001525	angiogenesis	252	-0.408113	-1.86375	9.70811e-09	1.57072e-07	8.41108e-08	12490	tags=54%, list=29%, signal=38%	Ndnf/Adm2/Cav1/Rspo3/Naa15/Syk/Plau/Mmp19/Eng/Mcam/Mfge8/Cyp1b1/Zc3h12a/Vav3/Calcrl/Amotl2/Foxc1/Esm1/Gata2/Col8a2/Hif3a/Robo4/Egfl7/Shh/Ramp2/Pecam1/Dll4/Klf5/Hoxa3/Col4a2/Krit1/Bcam/Pknox1/Nrp2/Dab2ip/Wars1/Fap/Sirt1/Srpx2/Tie1/Ubp1/Cib1/Dicer1/Arhgap22/Epha2/Il18/Sox17/Angpt2/Pdgfa/Angpt1/Tek/Vegfd/Meis1/Pik3cg/Hmox1/Prkd1/Pde3b/Tbx1/Vezf1/Ptk2/Angpt4/Epgn/Sox18/Amotl1/Col8a1/Kdr/Prok1/Gab1/Ht…
Mus musculus	GO:0000082	G1/S transition of mitotic cell cycle	60	-0.607765	-2.31403	2.21118e-08	3.33081e-07	1.78362e-07	7094	tags=57%, list=17%, signal=47%	Usp26/Brd4/Rb1/Ccnj/Eif4ebp1/Rcc1/Ccnd2/Ezh2/Usp37/E2f4/Eif4e/Cdk6/E2f3/Ccnjl/Ccne1/Cdk4/Rps6kb1/E2f6/Ccnd1/Ccnb1/Ccnf/Rps6/Ppp6c/Ccna2/Pole/Anp32b/Cdc25a/Ccnd3/Ccne2/Itgb1/Mnat1/Ccnb2/Rbbp8/Cdk2
Mus musculus	GO:0045727	positive regulation of translation	75	-0.569153	-2.24784	2.24504e-08	3.33322e-07	1.78491e-07	9362	tags=60%, list=22%, signal=47%	Nat10/D1Pas1/Pym1/Itga2/Ago2/Tent5b/Eif4g2/Nsun5/Larp4/Il6/Pcif1/Tarbp2/Poldip3/Upf3a/Fmr1/Thbs1/Guf1/Syncrip/Ddx39b/Abcf1/Mettl14/Eif3d/Ddx3x/Plxnb2/Hnrnpd/Ythdf1/Cdk4/Rps6kb1/Eif2b5/Zcchc4/Npm1/Ssb/Ptbp1/Ythdf3/Eif4a3/Rpl26/Mettl5/Erbb2/Rps4x/Eif3e/Elavl1/Pcbp1/Rbm3/Serp1/Rps27l
Mus musculus	GO:0072089	stem cell proliferation	53	-0.619137	-2.31374	3.2203e-08	4.6182e-07	2.47301e-07	10594	tags=70%, list=25%, signal=53%	Ctnnb1/Tlx1/Cdkn2c/Hoxa3/Rarb/Irf6/Men1/Lrp6/Ovol1/Fgf4/Fgf8/Kdf1/Setd1a/Fgfr1/Abcb1b/Osr2/Sfn/Gli3/Trp63/Shox2/Gli2/Fgf10/Rbpj/Foxm1/Cd109/Nfatc1/Tbx18/Prrx1/Sox9/Fgfr2/Tbx3/Wnt5a/Rarg/Brca2/Hmga2/Trp53/Prrx2
Mus musculus	GO:0006368	transcription elongation by RNA polymerase II	34	-0.698596	-2.40234	6.20649e-08	8.70288e-07	4.66031e-07	9065	tags=71%, list=21%, signal=56%	Supt4b/Elp2/Gtf2f1/Tcea3/Leo1/Ctr9/Pcid2/Adrm1/Eaf2/Elob/Supt16/Elof1/Pbrm1/Ell/Cdk9/Gtf2f2/Eaf1/Polr2m/Tcea1/Ell3/Supt4a/Eloa/Skic8/Eny2
Mus musculus	GO:0032981	mitochondrial respiratory chain complex I assembly	63	-0.581642	-2.22963	8.29507e-08	1.13787e-06	6.09317e-07	11784	tags=70%, list=28%, signal=51%	Tmem186/Ndufa8/Ndufb9/Tmem126a/Ndufc2/Ndufs1/Ndufa3/Ndufa10/Ndufa1/Ndufb4c/Ndufa11/Ndufs7/Ndufs5/Ndufa9/Ndufa5/Ndufs3/Ndufb6/Ndufa13/Tmem126b/Ndufb7/Ndufaf7/Ndufs6/Ndufs4/Ndufb4/Ndufb11/Ndufa6/Ndufs8/Ndufaf4/Ndufc1/Ndufab1/Ndufb3/Tafazzin/Ndufaf6/Lyrm2/Ndufaf2/Ndufb1/Acad9/Ndufaf1/Ndufaf8/Nubpl/Ndufa2/Dmac1/Aifm1/Timm21
Mus musculus	GO:0008033	tRNA processing	25	-0.741938	-2.37408	8.97689e-08	1.21815e-06	6.52311e-07	9387	tags=88%, list=22%, signal=69%	Trmt2b/Trmu/Trub2/Rpp30/Grsf1/Trmt2a/Adat1/Fars2/Rpp21/Thg1l/Tyw3/Trmt44/Trmt1l/Adat3/Trnt1/Pop1/Tyw1/Trmt11/Ssb/Lcmt2/Lsm6/Lage3
Mus musculus	GO:0000723	telomere maintenance	44	-0.639282	-2.30562	9.15819e-08	1.22954e-06	6.58405e-07	11513	tags=75%, list=27%, signal=55%	Tnks2/Pou5f1/LTO1/Xrn1/Lrrc34/Wrn/Ctc1/Rtel1/Prkdc/Fbxo4/Rad51d/Parp1/Atm/Recql4/Pif1/Atr/Blm/Apex1/Ccne1/Stn1/Hus1/Rif1/Mre11a/Xrcc6/Rpa2/Rpa1/Dclre1b/Ccne2/Nhej1/Rad50/Nbn/Xrcc5/Terf1
Mus musculus	GO:0051726	regulation of cell cycle	180	-0.439303	-1.94621	1.08041e-07	1.43524e-06	7.68556e-07	10091	tags=49%, list=24%, signal=37%	Kat2a/Pum1/Txlng/Dab2ip/Wdr12/Stat3/Actr8/Skil/Bop1/Rbm38/Yeats4/Yy1/Mbip/Yeats2/Junb/Cdkn1a/Sgf29/Dmap1/Gadd45b/Zfp703/Nupr2/Birc2/Hsp90ab1/Birc3/Bcl2/Tada2a/Kat7/Pmp22/Vps72/Ino80e/Ing4/Rb1/Gadd45a/Uba3/Jun/Khdrbs1/Ino80b/Atm/Nup214/Pes1/Morf4l2/Ccnd2/Cops5/Brd8/Cdk11b/Gas2/Foxm1/Cgrrf1/Ruvbl2/Actb/Tardbp/Actr5/Prr11/Ing3/Rack1/Uhrf2/Wdr5/Lin9/Ruvbl1/Kat14/Cdk9/Cdk4/Uchl5/Dr1/Pml/Rassf1/Ing5/Cc…
Mus musculus	GO:0007095	mitotic G2 DNA damage checkpoint signaling	36	-0.688923	-2.392	1.10127e-07	1.44772e-06	7.75239e-07	5860	tags=67%, list=14%, signal=58%	Cdk5rap3/Atm/Babam1/Foxn3/Blm/Donson/Mbd4/Plk1/Brca1/Topbp1/Ticrr/Mre11a/Syf2/Rint1/Chek1/Dtl/Clspn/Abraxas1/Brcc3/Uimc1/Cdk1/Cdc14b/Nbn/Nop53
Mus musculus	GO:0006275	regulation of DNA replication	42	-0.645437	-2.31726	1.2526e-07	1.62967e-06	8.72672e-07	7165	tags=62%, list=17%, signal=52%	Kat7/Ino80e/Nucks1/Ino80b/Obi1/Usp37/Ruvbl2/Actr5/Esco1/Orc3/Pole3/Ruvbl1/Orc5/Smc3/Uchl5/Smarca5/Ing5/Ccna2/Actl6a/Gmnn/Baz1a/Esco2/Dscc1/Id3/Fbxo5/Chrac1
Mus musculus	GO:0006366	transcription by RNA polymerase II	171	-0.437518	-1.93829	1.59064e-07	2.02766e-06	1.08579e-06	12827	tags=54%, list=30%, signal=38%	Spdef/Hmgn3/Nfkbiz/Foxp1/Wnt10b/Adrb2/Hnf1a/Stat5a/Hdac3/Bcl9/Aire/Tbpl1/Taf13/Gata2/Ccdc124/Hif3a/Phrf1/Drap1/Rbmx/Med16/Myc/Scaf8/Cebpb/Snapc2/Polr1b/Stat3/Lef1/Foxa3/Ahr/Arid4a/Sall1/Gtf2h5/Junb/Creb1/Polrmt/Gtf2h1/Arid4b/Rb1/Gtf2h2/Gtf2e1/Jun/Polr2b/Taf7/Myod1/Med1/Atf4/Trp63/Tbx5/Gtf2i/Stat5b/Med4/Mapk14/Polr2l/Rpap1/Ercc3/Nfatc1/T/Polr2h/Polr1a/Msx1/Polr3b/Gtf2a2/Polr2d/Grhl3/Rbmxl1/Cdk9/Gt…
Mus musculus	GO:0030324	lung development	105	-0.497572	-2.07896	2.1398e-07	2.67369e-06	1.43174e-06	10594	tags=49%, list=25%, signal=37%	Ctnnb1/Shh/Foxa2/Pdpn/Foxf1/Acvr2b/Lipa/Dicer1/Eif4g1/Fgf7/Foxa1/Tgfbr2/Hps1/Lox/Sparc/Fgf8/Stra6/Mycn/Tab1/Hikeshi/Fgfr1/Fgf18/Crispld2/Mme/Gli1/Aldh1a2/Pitx2/Gli3/Col3a1/Gli2/Srebf1/Fgf10/Stk40/Sim2/Smad2/Bmp4/Bmpr1a/Igf1/Ift25/Jmjd6/Fgfr2/Pdgfra/Mmp14/Wnt5a/Ap3b1/Asah1/Sp3/Tmtc3/Hmgb1/Hes1/Gpc3
Mus musculus	GO:0060021	roof of mouth development	70	-0.558104	-2.18301	2.17908e-07	2.69608e-06	1.44373e-06	10323	tags=63%, list=24%, signal=48%	Shh/Acvr2b/Irf6/Ift172/Gdf11/Tfap2a/Men1/Asph/Nprl3/Bnc2/Tbx2/Tgfbr2/Lrp6/Tcf21/Fras1/Wnt9b/Col2a1/Wfikkn2/Osr1/Pygo2/Msc/Bcor/Pds5a/Gli3/Sgpl1/Tmem107/Dhrs3/Tgfbr1/Snai2/Tiparp/Pak1ip1/Msx1/Bmpr1a/Meox2/Hand2/Prrx1/Arid5b/Tbx3/Pdgfra/Snai1/Twist1/Gas1/Anp32b/Prdm16
Mus musculus	GO:0001501	skeletal system development	109	-0.488907	-2.0569	2.57327e-07	3.15288e-06	1.68834e-06	10099	tags=53%, list=24%, signal=41%	Pthlh/Acvr2b/Gja5/Ihh/Hapln1/Hoxd10/Gdf11/Pax1/Epha2/Hoxc10/Tfap2a/Col13a1/Vdr/Fst/Col1a1/Bmp5/Sh3pxd2b/Col2a1/Col1a2/Wfikkn2/Trps1/Lgals3/Foxc2/Edn1/Col5a2/Recql4/Gnas/Trp63/Gli2/Col27a1/Hotair/Nkx3-2/Tgfbr1/Tgfb2/Ift80/Col9a1/Bmp4/Ift25/Pth1r/Sox9/Tbx3/Mmp14/Hoxd13/Col18a1/Hoxc11/Vcan/Hoxa10/Hoxa11/Dnm3os/Hoxd12/Ror2/Cdkn1c/Rpl38/Hoxd11/Usp1/Fgfrl1/Pitx1/Serp1
Mus musculus	GO:0006508	proteolysis	475	-0.34061	-1.64786	2.78393e-07	3.37819e-06	1.80899e-06	11766	tags=39%, list=28%, signal=29%	C1s1/Prss34/Ctsz/Malt1/Mmp8/Elane/Gzmg/Adam33/Ctsg/Mindy4/Gzmd/Dnpep/Cpvl/Clca3a1/Tmprss11d/C1ra/Mpnd/Ltf/Adamts17/Ctsl/Usp42/Prss37/Adamts12/Usp36/Prss48/Adamts4/Htra2/Prtn3/Hpn/Pgpep1/Senp6/Mcpt8/Ren1/Tmprss3/Usp48/Prss41/Spg7/Cfi/Fap/Senp2/Adamts15/Cirop/Svbp/Metap1/Lvrn/Tinagl1/Ovch2/Aebp1/Prss42/Capn1/Adamts19/Adamts7/Usp4/Prss36/Gzmc/Clpp/Prss53/Psmd14/Mysm1/Tmprss11a/Cpa5/Capn15/Ermp1/Rnpe…
Mus musculus	GO:0030488	tRNA methylation	28	-0.708547	-2.32071	3.07613e-07	3.66234e-06	1.96115e-06	8972	tags=75%, list=21%, signal=59%	Bcdin3d/Thada/Thumpd3/Tarbp1/Nsun4/Ftsj1/Trmt13/Tyw3/Trmt44/Trdmt1/Nsun2/Mettl2/Trmo/Trmt12/Trmt6/Lcmt2/Trmt10a/Trmt112/Mettl6/Mettl1/Thumpd2
Mus musculus	GO:0032212	positive regulation of telomere maintenance via telomerase	32	-0.680993	-2.32215	3.42182e-07	4.03583e-06	2.16115e-06	5970	tags=66%, list=14%, signal=57%	Fbxo4/Cct7/Parn/Cct2/Cct6a/Pot1a/Pot1b/Cct4/Pnkp/Dkc1/Cct3/Cct8/Cct5/Wrap53/Tcp1/Ptges3/Map3k4/Nek2/Aurkb/Xrcc5/Nek7
Mus musculus	GO:0000462	maturation of SSU-rRNA from tricistronic rRNA transcript (SSU-rRNA, 5.8S rRNA, LSU-rRNA)	22	-0.756537	-2.34523	3.48303e-07	4.06998e-06	2.17944e-06	8149	tags=82%, list=19%, signal=66%	Gtf2h5/Pwp2/Heatr1/Slx9/Nol10/Wdr46/Rrp36/Tsr1/Dcaf13/Wdr43/Utp4/Utp6/Bms1/Utp3/Ngdn/Rps8/Rps16/Rps19
Mus musculus	GO:0042254	ribosome biogenesis	35	-0.678116	-2.34366	3.79983e-07	4.39944e-06	2.35586e-06	7071	tags=71%, list=17%, signal=60%	Gnl2/Aatf/Ipo9/Noc4l/Pes1/Grwd1/Gtpbp10/Znhit6/Abcf1/Ddx31/Mybbp1a/Cul4b/Rpl7a/Tsr1/Rsl24d1/Xpo1/Riox2/Rplp0/Isg20l2/Mterf3/Ebna1bp2/Ltv1/Cul4a/Rbis/Rps28
Mus musculus	GO:0010468	regulation of gene expression	262	-0.379118	-1.74222	4.17695e-07	4.7921e-06	2.56613e-06	11019	tags=42%, list=26%, signal=31%	Cln3/Trim11/Hnrnpdl/Uty/Tshz1/Irf1/Ctnnb1/Crnn/Shh/Rbm4/Foxa2/Kdm4a/Pthlh/Tifab/Myc/Rictor/Kdm6b/Ihh/Dhh/Prmt5/Gdnf/Ybx3/Jarid2/Hoxd10/Dhrs7b/Ahr/Dicer1/Irx5/Pin1/Psen1/Il2rg/Daxx/Crip1/Tug1/Lmx1b/Cdh1/Foxa1/Prdm6/Pitx3/Nkapl/Tcirg1/Ptcd2/Ireb2/Tgfbr2/Lox/Sohlh2/Bcl2/Pmp22/Hoxd9/Sohlh1/Mkx/Col2a1/Tbk1/Apba3/Kdm6a/Hoxa9/Gli3/Ybx1/Cep128/Coq7/Tcf15/Fgf10/Il10/Ezh2/Tob2/Stk40/Rbpj/Tardbp/Tmem107/Tri…
Mus musculus	GO:0007004	telomere maintenance via telomerase	20	-0.767647	-2.33081	4.44011e-07	5.04813e-06	2.70323e-06	4025	tags=75%, list=9%, signal=68%	Ptges3-ps/Hsp90ab1/Pot1a/Pot1b/Dkc1/Nhp2/Wrap53/Nop10/Pinx1/Gar1/Ptges3/Rpa1/Rad50/Xrcc5/Terf1
Mus musculus	GO:1900087	positive regulation of G1/S transition of mitotic cell cycle	41	-0.63877	-2.29102	4.51702e-07	5.08971e-06	2.7255e-06	4800	tags=51%, list=11%, signal=46%	Rrm2/Ccnd2/Fgf10/Plrg1/Apex1/Ccne1/Ddx3x/Adamts1/Cpsf3/Ccnd1/Stil/Rrm1/Sass6/Tfdp1/Anp32b/Rpl17/Ddr2/Ccnd3/Ccne2/Rdx/Adam17
Mus musculus	GO:0042981	regulation of apoptotic process	137	-0.455239	-1.96327	4.60101e-07	5.09771e-06	2.72978e-06	10600	tags=47%, list=25%, signal=36%	Creb3/Malt1/Bik/Cited1/Hs1bp3/Fas/Casp12/Ctnnb1/Usp42/Usp36/Zbtb7a/Alx3/Sirt1/Wrn/Tnfaip8l2/Bnc2/Daxx/Card10/Acer2/Creb1/Prdx2/Lox/Traf4/Birc2/Frs2/Birc3/Bcl2/Gja1/Ddx42/Traf6/Tnfaip8l1/Khdrbs1/Nme2/Rbm25/Rtkn/Gli3/Anp32e/Traf5/Sfrp2/Tardbp/Nae1/Snai2/Tgfb2/Apex1/Rsl1d1/Dedd/Ets1/Bcl2l11/Brms1/Sdf2l1/Ntf3/Stk26/Tnfrsf1a/Sra1/Anp32b/Skp2/Irf3/Trp53/Actn4/Serbp1/Traf2/Rara/Plscr3/Rps3/Nop53
Mus musculus	GO:0010629	negative regulation of gene expression	254	-0.386877	-1.77114	4.60491e-07	5.09771e-06	2.72978e-06	10137	tags=40%, list=24%, signal=31%	Dll4/Kdm4a/Akirin2/Nkx3-1/C1qtnf3/Myadm/Myc/Parp9/Ddrgk1/Sirt1/Stat3/Sgms1os1/D1Pas1/Aif1/Dicer1/Psen1/Erp29/Yy1/Spi1/Sfrp1/Daxx/Slit2/Rbms3/Cdkn1a/Creb1/Pmp22/Zfp281/Kdr/Mycn/Gja1/Anapc2/Kpna7/Rb1/Map2k2/Fgfr1/Edn1/Cd34/Mif/Klf4/Fmr1/Hsf1/Serpinf1/Setdb1/Fgfr4/Ezh2/Tardbp/Trim6/Tiparp/Wnt4/Hif1a/Dnmt1/Hnrnpk/Ccr1/Met/Tgfb2/Rack1/Notch2/Rad21/Ddx3x/Hnrnpd/Bmp4/Zfp410/Smad5/Phb1/Igf1/Nr1h2/Map3k7/…
Mus musculus	GO:0006606	protein import into nucleus	96	-0.498401	-2.04297	4.65893e-07	5.11267e-06	2.73779e-06	11080	tags=64%, list=26%, signal=47%	Akt1/1700009N14Rik/Kpnb1/Kpna4/Hspa8/Spg11/Shh/Sirt6/Akirin2/Cfl1/Stat3/Nup188/Fam53b/Ipo8/Fam53c/Cdkn1a/Tmco6/Stk4/Lmna/Eif4enif1/Phip/Ipo9/Kpna7/Hikeshi/Nup155/Tnpo3/Ipo5/Snupn/Med1/Gli3/Prickle1/Nup214/Tnpo1/Ipo11/Nup98/Nup62/Nup50/E2f3/Cse1l/Rpain/Nup85/Nup88/Nup93/Heatr3/Smo/Pom121l2/Nutf2/Kpna2/Ran/Pml/Fam53a/Phb2/Nup133/Nup62cl/Nutf2-ps1/Kpna2rt/Tpr/Nup107/Sec13/Pttg1ip/Stk3
Mus musculus	GO:0030307	positive regulation of cell growth	83	-0.51456	-2.06327	5.27176e-07	5.73531e-06	3.07121e-06	10173	tags=55%, list=24%, signal=42%	Hpn/Cfl1/Armc12/D1Pas1/Exosc9/Ngf/Eif4g1/Avpr1a/Sfrp1/Hdgfl2/H3f5/Eif4g2/Map2k5/Flt4/Ptk2/Bcl2/Cdkn2aip/Usp47/Zfp639/Ncbp1/N6amt1/Ddx49/Crk/Tgfbr1/Tgfb2/Supv3l1/Dnph1/Exosc4/Ddx3x/Exosc2/Igf1/Cep43/Pabir1/Cyba/Cd38/Mmp14/Adam10/Psmd10/Erbb2/Fxn/Yap1/Rhoa/Derl2/Sdcbp/Commd5/Adam17
Mus musculus	GO:0030199	collagen fibril organization	51	-0.604595	-2.24354	6.14957e-07	6.63313e-06	3.55198e-06	10500	tags=69%, list=25%, signal=52%	Adamts12/P4ha3/Col6a1/Adamts7/Col14a1/Loxl4/Lmx1b/Col1a1/Lox/Col5a1/Mkx/Col2a1/Col1a2/Loxl2/Foxc2/Plod3/Antxr2/Col5a2/Anxa2/Col3a1/Plod1/Mmp11/Sfrp2/Tgfbr1/P4ha1/Loxl3/Tgfb2/Loxl1/Crtap/Pxdn/Fkbp10/Serpinh1/P3h4/Plod2/Atp7a
Mus musculus	GO:0031424	keratinization	58	-0.576278	-2.18596	7.57984e-07	7.97146e-06	4.26864e-06	11968	tags=66%, list=28%, signal=47%	Krt84/Gm5478/Krt6a/Krt74/Krt6b/Krt17/Tgm3/Sprr1b/Sprr2h/Sprr2f/Krt1/Sprr2e/Krt7/Krt80/Ppl/Abca12/Krt5/Evpl/Krt76/Lce1g/Lce1a2/Sfn/Sprr2d/Sprr2i/Sprr2b/Sprr3/Krt4/Ivl/Pphln1/Sprr2k/Cnfn/Loricrin/Krt78/Sprr1a/Hrnr/Tgm1/Sprr2g/Cdh3
Mus musculus	GO:0051028	mRNA transport	58	-0.576154	-2.18549	7.57984e-07	7.97146e-06	4.26864e-06	6259	tags=59%, list=15%, signal=50%	Bicd2/Ranbp17/Khsrp/Cetn3/Nup35/Fmr1/Hsf1/Igf2bp1/Nup98/Hnrnpa1/Nup62/Cetn2/Hnrnpa2b1/Nup50/Nup54/Nup85/Ndc1/Nup88/Nup93/Nup42/Srsf1/Nutf2/Hnrnpa3/Aaas/Nup43/Srsf7/Igf2bp3/Igf2bp2/Sec13/Nup37/Zfp36l1/Slbp/Seh1l/Alyref
Mus musculus	GO:0007507	heart development	238	-0.392853	-1.78679	8.195e-07	8.54718e-06	4.57694e-06	10775	tags=45%, list=25%, signal=34%	Tert/Uty/Dag1/Ctnnb1/Ece1/Nkx2-6/Shh/Wt1/Kat2a/Foxf1/Acvr2b/Enpp1/Gja5/Kdm6b/Nrp2/Senp2/Col6a1/Ift172/Cacybp/Sox17/Sall1/Psen1/Nipbl/Gys1/Pdlim2/Tbx1/Map2k5/Prkdc/Ptcd2/Zdhhc16/Tgfbr2/Lrp6/Sox18/Fgf8/Stra6/Gab1/Gja1/Sh3pxd2b/Pdlim7/Pdlim3/Map2k2/Htr2b/Asxl2/Pkd2/Osr1/Hmga1/Foxl1/Mterf4/Ccm2/Aplnr/Naglu/Foxc2/Cfc1/Edn1/Cad/Sema3c/Kdm6a/Bcor/Atm/Med1/Pitx2/Gli3/Prickle1/Col3a1/Gli2/Casp7/Tbx5/Tafaz…
Mus musculus	GO:0061077	chaperone-mediated protein folding	33	-0.675534	-2.31265	8.35697e-07	8.64467e-06	4.62914e-06	6985	tags=64%, list=16%, signal=53%	Tor1a/Hspb1/Dnajb7/Cct7/Pex19/Cct2/Cct6a/Dffa/Ppid/Dnajb3/Cct4/Fkbp11/Cct3/Cct8/Fkbp4/Cct5/Pdcl3/Crtap/Tcp1/Pdia4/Ppib
Mus musculus	GO:0006284	base-excision repair	30	-0.68507	-2.2882	1.01678e-06	1.03482e-05	5.54136e-06	9451	tags=73%, list=22%, signal=57%	Ercc6/Wrn/Hmga1b/Tdg/Usp47/Hmga1/Mpg/Polq/Apex1/Fen1/Dna2/Apex2/Xrcc1/Mutyh/Ogg1/Hmga2/Ung/Lig1/Rpa2/Rpa1/Neil3/Rpa3
Mus musculus	GO:0030330	DNA damage response, signal transduction by p53 class mediator	32	-0.666707	-2.27343	1.08624e-06	1.09667e-05	5.87255e-06	9472	tags=66%, list=22%, signal=51%	Ppp2r5c/Rbm38/Cdkn1a/Acer2/Rps6ka6/Paxip1/Usp10/Cradd/Sesn2/Mif/Foxm1/Pidd1/Chek2/Tfap4/Casp2/Brca2/E2f7/Triap1/Rpl26/Trp53/Rps27l
Mus musculus	GO:0060348	bone development	70	-0.543329	-2.12522	1.16008e-06	1.16192e-05	6.22197e-06	9995	tags=57%, list=23%, signal=44%	Rpl13-ps6/Enpp1/Rarb/Tulp3/Col6a1/Ift172/Sulf2/Pdgfa/Ogn/Amer1/Map2k6/Fgf8/Trip11/Sh3pxd2b/Col2a1/Bmpr1b/Bglap2/Papss2/Bglap3/Gnas/Sulf1/Chad/Srd5a2/Mapk14/Tmem38b/Smad5/Map3k7/Fgfr2/Mmp14/Slc10a7/Notum/Rarg/Hoxa11/Pls3/Poc1a/Rara/Pdgfc/Rpl13/Ppib/Bmp2
Mus musculus	GO:0007099	centriole replication	21	-0.759171	-2.34328	1.2341e-06	1.22633e-05	6.56687e-06	7805	tags=71%, list=18%, signal=58%	Cep295/Cntrob/Plk4/Cetn2/Poc1b/Rttn/Cep85/Cep72/Sass6/Cep63/Cep152/Cdk5rap2/Cep135/Cep44/Cdk2
Mus musculus	GO:0008630	intrinsic apoptotic signaling pathway in response to DNA damage	51	-0.594271	-2.20522	1.32244e-06	1.30384e-05	6.98196e-06	10203	tags=63%, list=24%, signal=48%	Ikbke/Htra2/Myc/Ercc6/Skil/Epha2/Bad/Crip1/Hmox1/Prkdc/Bcl2/Usp47/Casp9/Atm/Hic1/Sfn/Mlh1/Msh2/E2f1/Rad9a/Chek2/Mbd4/Atad5/Bcl2l11/Pml/Casp2/Pmaip1/Msh6/Brca1/Nfatc4/Brca2/Topors
Mus musculus	GO:0010212	response to ionizing radiation	47	-0.610109	-2.24438	1.37386e-06	1.34404e-05	7.1972e-06	8744	tags=57%, list=20%, signal=46%	Ints3/Eya1/Prkdc/Clk2/Inip/Paxip1/Cop1/Atm/Rnf168/Babam1/Rnf8/Trp53bp2/Rad54l/Dnmt3a/Eya3/Rrm1/Brca1/Topbp1/Ticrr/Rad54b/Rfwd3/Cyp2r1/Xrcc6/Abraxas1/Brcc3/Nhej1/Uimc1
Mus musculus	GO:0090307	mitotic spindle assembly	41	-0.623245	-2.23534	1.47714e-06	1.41224e-05	7.5624e-06	8179	tags=73%, list=19%, signal=59%	Mzt1/Rab11a/Poldip2/Stag2/Wrap73/Abraxas2/Flna/Prickle1/Uhrf1/Kifc5b/Ccdc61/Kifc1/Stag1/Arhgef10/Kif15/Zfp207/Pibf1/Chek2/Rangrf/Smc3/Spice1/Cep192/Aaas/Lsm14a/Smc1a/Kif11/Tpx2/Abraxas1/Rhoa/Bccip
Mus musculus	GO:0050821	protein stabilization	183	-0.412414	-1.83363	1.49989e-06	1.42321e-05	7.62114e-06	5979	tags=36%, list=14%, signal=31%	Grn/Cct7/Hcfc1/Ccnh/Morc3/Pex19/Ube2b/Stub1/Tspan1/Flna/Zswim7/Cct2/Dnaja3/Cct6a/Dsg1b/Efna1/Atp1b3/Hspd1/Akt2/Pyurf/Cct4/Rpl11/Coa8/Msx1/Cct3/Stxbp4/Cct8/Tmc6/Mtrr/Cct5/Zfp207/Phb1/Pdcl3/Igf1/Chek2/Golga7/Mcm8/Crtap/Tmem88/Saxo1/Sumo1/Tcp1/Park7/Gtpbp4/Pml/Rassf1/Phb2/Npm1/Ptges3/Cep63/Bag2/Tbrg1/Hypk/Pdcd10/Trp53/Cdc37/Pfn1/Naa16/Stk3/Nop53/Rpl23/Rps7/Cdk7/Ppib/Bag1
Mus musculus	GO:0050679	positive regulation of epithelial cell proliferation	82	-0.50137	-2.01466	1.60016e-06	1.49586e-05	8.01018e-06	10492	tags=52%, list=25%, signal=40%	Nkx2-6/Wnt2/Shh/Myc/Ihh/Dab2ip/Eya1/Fgf7/Sfrp1/Bad/Tbx1/Map2k5/Bmp5/Mycn/Osr1/Grn/Nme2/Gli2/Esrp2/Ccnd2/Fgf10/Rbpj/Bnc1/Hlx/Erbb3/Esrp1/Vegfc/Bmp4/Bmpr1a/Igf1/Smo/Tbx18/Sox9/Cdk4/Fgfr2/Wnt5a/Twist1/Gas1/Erbb2/Yap1/Itgb3bp/Atp7a/Id1
Mus musculus	GO:0006325	chromatin organization	138	-0.440195	-1.90509	1.70868e-06	1.58555e-05	8.4905e-06	10426	tags=47%, list=24%, signal=36%	Usp36/Banp/Foxa2/Ehmt1/Sirt1/Rcor1/Foxa3/Arid4a/Htatsf1/Yeats4/Gm10257/H3f5/Chd2/Lamc1/Rnf40/Hirip3/Tada2a/Arid4b/Ubn1/Brd4/Thap7/Brd3/Pwwp3a/Hcfc1/Rcbtb1/Ube2b/Rnf2/Anp32e/Morf4l2/H3f3a-ps1/Msl3/Brd8/Fam50a/Kansl2/Dnajc2/Lrwd1/Hltf/Suv39h2/Mdc1/Trim28/Cbx2/Myd88/Rhno1/Gm20379/Bud23/Smarca5/Hmgn2/Topbp1/Banf1/Zmpste24/Rad17/H2ax/Zzz3/Phf13/Tonsl/Mms22l/Prdm5/Utp3/Abraxas1/Top2a/H3f3c/Rbl1/Uimc1/H…
Mus musculus	GO:0035115	embryonic forelimb morphogenesis	30	-0.670767	-2.24043	2.25186e-06	2.053e-05	1.09936e-05	10323	tags=77%, list=24%, signal=58%	Shh/Alx3/Lnpk/Hoxa13/Nipbl/Lrp6/Hoxd9/Rpgrip1l/Osr1/Hoxa9/Aldh1a2/Osr2/Trp63/Tbx5/Crabp2/Msx1/Tbx3/Twist1/Msx2/Hoxa11/Reck/Hoxd11/Mecom
Mus musculus	GO:0043484	regulation of RNA splicing	45	-0.600277	-2.16998	2.26123e-06	2.053e-05	1.09936e-05	8729	tags=56%, list=20%, signal=44%	Mbnl1/Rbm38/Zc3h10/Clk1/Clk2/Zfp326/Hnrnph2/Grsf1/Hnrnph1/Rbm12/Clk4/Myod1/Esrp2/Mettl4/Cdk11b/Fam50a/Hnrnpll/Clk3/Esrp1/Ccnl2/Tra2b/Ptbp1/Mbnl3/Hnrnpf/Ccnl1
Mus musculus	GO:0051276	chromosome organization	34	-0.654081	-2.24926	2.44528e-06	2.18861e-05	1.17198e-05	9959	tags=71%, list=23%, signal=54%	Myc/Gem/Ctc1/Itpa/Rad51d/Rb1/Ercc1/Atr/Pot1a/Pot1b/Blm/Rad54l/Cenpw/Cdca8/Topbp1/Banf1/Zmpste24/Brca2/Smchd1/Mre11a/Rpa1/Cip2a/Trp53/Rad50
Mus musculus	GO:0051123	RNA polymerase II preinitiation complex assembly	22	-0.73163	-2.26802	2.58176e-06	2.29449e-05	1.22868e-05	5611	tags=68%, list=13%, signal=59%	Taf6l/Taf5/Taf7/Taf3/Taf2/Taf6/Gtf2a2/Gtf2f2/Dr1/Taf11/Taf4b/Taf12/Taf10/Taf8/Gtf2b
Mus musculus	GO:0001843	neural tube closure	85	-0.508118	-2.05029	2.79966e-06	2.45359e-05	1.31388e-05	10114	tags=52%, list=24%, signal=40%	Spint1/Kat2a/Tulp3/Cecr2/Ift172/Mthfr/Trim71/Tfap2a/Sall1/Sfrp1/Rab23/Lrp6/Cc2d2a/St14/Wdr83/Spint2/Dlc1/Abl1/Kdm6a/Fzd6/Sdc4/Prickle1/Sfrp2/Glmn/Apaf1/Mks1/T/Dvl2/Sufu/Lias/Wnt5a/Stil/Med12/Tead2/Twist1/Rarg/Ptk7/Vasp/Kif20b/Rara/Pfn1/Tmed2/Tgif1/Rps7
Mus musculus	GO:0071168	protein localization to chromatin	21	-0.744821	-2.29899	2.89204e-06	2.51707e-05	1.34787e-05	9319	tags=71%, list=22%, signal=56%	Lef1/Daxx/Brd3/Parp1/Wapl/Ezh2/Msh2/Rad21/Mcm8/Plk1/Tonsl/Mms22l/Mcm9/Aplf/Esco2
Mus musculus	GO:0007131	reciprocal meiotic recombination	20	-0.744844	-2.26157	3.04607e-06	2.63298e-05	1.40993e-05	4398	tags=65%, list=10%, signal=58%	Dmc1/Mlh1/Psmc3ip/Cntd1/Rad54l/Chtf18/Rad51/Rad51c/Topbp1/Cep63/Rad54b/Trip13/Mnd1
Mus musculus	GO:0010971	positive regulation of G2/M transition of mitotic cell cycle	25	-0.700417	-2.24122	3.10338e-06	2.66426e-05	1.42669e-05	6536	tags=72%, list=15%, signal=61%	Brd4/Cdc25b/Ccnb1-ps/Cdc7/Sin3a/Cdk4/Ccnd1/Rad51c/Ccnb1/Rrm1/Rcc2/Cdc25c/Dtl/Cdc25a/Rad51b/Fbxo5/Cdk1/Vps4b
Mus musculus	GO:0030326	embryonic limb morphogenesis	56	-0.567571	-2.14588	3.70958e-06	3.16317e-05	1.69385e-05	10323	tags=62%, list=24%, signal=47%	Shh/Gja5/Lef1/Hoxd10/Dicer1/Hoxc10/Cyp26b1/Psen1/Lrp6/Fgf4/Gdf5/Fras1/Fgfr1/Aldh1a2/Dkk1/Gli3/Trp63/Prickle1/Shox2/Bmp7/Tbx5/Tbx4/Msx1/Notch2/Bmp4/Fbn2/Prrx1/Wnt5a/Hoxd13/Twist1/Msx2/Hoxa10/Hoxa11/Hoxd11/Prrx2
Mus musculus	GO:0048701	embryonic cranial skeleton morphogenesis	39	-0.626257	-2.22701	4.18594e-06	3.47543e-05	1.86106e-05	8888	tags=62%, list=21%, signal=49%	Irx5/Tfap2a/Nipbl/Tbx1/Wnt9b/Foxc2/Gnas/Twist2/Slc39a1/Smad2/Six2/Tbx15/Tgfbr1/Bmp4/Prrx1/Fgfr2/Pdgfra/Mmp14/Six1/Twist1/Gas1/Eif4a3/Six4/Prrx2
Mus musculus	GO:0034644	cellular response to UV	52	-0.575928	-2.14487	4.17393e-06	3.47543e-05	1.86106e-05	8573	tags=60%, list=20%, signal=48%	Yy1/Mapk13/Tmem161a/Ddb2/Bmf/Parp1/Casp9/Noc2l/Polk/Atr/Ruvbl2/Pold1/Cul4b/Nsmce3/Pbk/Ddb1/Rhno1/Nedd4/Npm1/Nfatc4/Pcna/Aurkb/Triap1/Rpl26/Sde2/Trp53/Rbx1/Cdc25a/Prkcd/Cul4a/Zbtb1
Mus musculus	GO:0006890	retrograde vesicle-mediated transport, Golgi to endoplasmic reticulum	43	-0.601877	-2.1733	4.58548e-06	3.78227e-05	2.02537e-05	6788	tags=58%, list=16%, signal=49%	Arf5/Bnip1/Kdelr3/Copa/Tmem115/Stx5a/Arf4/Pitpnb/Cog4/Copz1/Ergic2/Sec22b/Copz2/Rer1/Rint1/Cope/Scfd1/Arcn1/Golph3l/Stx18/Lman2/Copb2/Kdelr2/Golph3/Tmed10
Mus musculus	GO:0010628	positive regulation of gene expression	421	-0.332262	-1.5927	4.78377e-06	3.88946e-05	2.08277e-05	10692	tags=39%, list=25%, signal=30%	Ocln/Ptger4/Slc22a2/Tescl/Ctnnb1/Ctcfl/Gsn/Hinfp/Shh/Actg2/Ramp2/Dll4/Kdm4a/Wt1/Nkx3-1/Myc/Vps35/Wars1/Ddrgk1/Hnf1b/Cebpb/Ercc6/Stat3/Lef1/D1Pas1/Avpr2/Tlr6/Dicer1/Ngf/Sox17/Psen1/Erp29/Men1/Rock1/Angpt1/Il2rg/Mbip/Kdm5b/Ppm1f/Vdr/Pkp1/Etv2/Rbms3/Prkd1/Med26/Tbx1/Ldlr/Zfp750/Cd44/Sgms1/Il6/Agr2/Fgf8/Tcf23/Pmp22/Mycn/Kras/Mkx/Gja1/Zpr1/Kpna7/Map2k2/Tgfbr3/Plscr1/Kdm3a/Ezr/Ttc21b/Hcfc1/Bmpr1b/Aldh1…
Mus musculus	GO:0045766	positive regulation of angiogenesis	113	-0.455721	-1.91842	4.85366e-06	3.90148e-05	2.08921e-05	11491	tags=60%, list=27%, signal=44%	Angptl3/Ccr3/Nos3/Camp/Pik3r6/Prkd2/Vash2/Adam12/Pgf/Cma1/Itgb2/Adm2/Eng/Itgb2l/Zc3h12a/Plcg1/Gata2/Tert/Cybb/Anxa3/Sirt1/Tie1/Angpt2/Tek/Ago2/Agtr1a/Hmox1/Prkd1/Tgfbr2/Angpt4/Emilin2/Cd40/Kdr/Gab1/Hspb1/Fgf18/Lgals3/Aplnr/Cd34/Aggf1/Smoc2/Hk2/Rras/Thbs1/Ptgis/Tbxa2r/Igf2/Pdcd6/Hgf/Ninj1/Mydgf/Btg1/Hif1a/Wars2/Cysltr1/Pdcl3/Ecm1/Ets1/Pak4/Wnt5a/Apela/Brca1/Epha1/Nfe2l2/Tnfrsf1a/Mtdh/Itgb1/Xbp1
Mus musculus	GO:2000648	positive regulation of stem cell proliferation	33	-0.650413	-2.22665	5.54206e-06	4.34827e-05	2.32846e-05	10594	tags=73%, list=25%, signal=55%	Ctnnb1/Tlx1/Hoxa3/Ngf/Lrp6/Fgf4/Fgf8/Gja1/Setd1a/Fgfr1/Osr2/Trp63/Shox2/Gli2/Fgf10/Foxm1/Tbx18/Prrx1/Sox9/Fgfr2/Tbx3/Wnt5a/Hmga2/Prrx2
Mus musculus	GO:0006511	ubiquitin-dependent protein catabolic process	207	-0.389719	-1.75172	5.54732e-06	4.34827e-05	2.32846e-05	10959	tags=47%, list=26%, signal=35%	Ube2d2a/Syvn1/Rnf185/Psmf1/Rnf20/Rnf125/Ubqln4/Skp1/Ube2l6/Fbxl12/Rnf114/Trpc4ap/Ntan1/Arrdc1/Ube2g2/Ubqln1/Spsb4/Ufd1/Bfar/Cdc34b/Ube2l3/Psma8/Cul7/Rnf126/Ube2z/Arih2/Ube3b/Spsb2/Rnf40/Rnf130/Atxn3/Rnf7/Cul1/Fbxo4/Rnf7l/Cblc/Uchl4/Psmd13/Mylip/Rnf43/Herpud1/Rnf167/Fbxo7/Ube2b/Stub1/Rnf6/Rnf144a/Usp38/Rchy1/Rnf168/Ubl4a/Rlim/Uhrf1/Cdc34/Rnf8/Itch/Kctd10/Fbxw8/Anapc11/Rnf19a/Cops3/Psmd3/Ube2j2/Psm…
Mus musculus	GO:0001701	in utero embryonic development	313	-0.356665	-1.66931	6.02886e-06	4.69656e-05	2.51497e-05	8300	tags=36%, list=19%, signal=29%	Nr2f2/Slit2/Etv2/Junb/Cdh1/Cdkn1a/Ythdc1/Inpp5b/Unk/Tgfb3/Tgfbr2/Pcnt/Mgat1/Sox18/Sec24d/Axin1/Wnt9b/Gja1/Tab1/Tex19.1/Hhex/Rpgrip1l/Cpt2/Fgfr1/Tgfbr3/Traf6/1700067K01Rik/Ccm2/Dab2/Sp2/Apba3/Upf3a/Edn1/Plod3/Myh10/Zfp42/Ube2b/Kdm6a/Hsf1/Otud7b/Med1/Pitx2/Epb41l5/Gli3/Myo1e/Col3a1/Ybx1/Sin3a/Gli2/Cir1/Armc5/Coq7/Prkcsh/Xrcc2/Cdk2ap1/Slc39a1/Nxn/Smad2/Exoc3l2/Tgfbr1/Msh2/Pitpnb/Cops3/Msx1/Notch2/Mb…
Mus musculus	GO:0048144	fibroblast proliferation	48	-0.583028	-2.15167	6.16763e-06	4.77519e-05	2.55707e-05	8788	tags=56%, list=21%, signal=45%	Gpx1/Dazap1/Men1/Cdkn1a/Phip/Sp2/Fntb/Dph1/Cd248/Col3a1/Ecd/Pes1/Fgf10/Meox2/Ednra/Ing5/Ptges3/Hmga2/Rnaseh2b/Lzts2/Trp53/Kdm8/Cks2/Rpl29/Cks1b/Tgif1/Prdx1
Mus musculus	GO:0030335	positive regulation of cell migration	242	-0.375825	-1.71055	6.85485e-06	5.24292e-05	2.80754e-05	11156	tags=45%, list=26%, signal=34%	Ccl21b/Akt1/Fam89b/Ccl2/Podxl/Carmil1/Myo1c/Ccl7/Pdpn/Pecam1/Foxf1/Ccl21a/Myadm/Ccl4/Ddrgk1/Ccl12/Stat3/Lef1/Aif1/Epha2/Igf1r/Pdgfa/Stx4a/Synpo2/Nedd9/Ptp4a1/Fam83h/Ppm1f/Fer/Col1a1/Flt4/Grb7/Ptk2/Cldn4/Tradd/Cldn1/Lamc2/Kdr/Fam110c/C3ar1/Adam9/Grn/Dab2/Edn1/Plet1/Sema3c/Gli1/Gnai2/Atm/Itga6/Thbs1/Lamb1/Lrrc15/Hgf/Ezh2/Twist2/Akt2/Tgfbr1/Snai2/Ccr1/Tgfb2/Rack1/Spry2/Tnfaip6/Pdgfd/Itga5/Igf1/Cep43…
Mus musculus	GO:0048146	positive regulation of fibroblast proliferation	64	-0.518883	-1.99491	7.93991e-06	6.03624e-05	3.23235e-05	8768	tags=50%, list=21%, signal=40%	Ctc1/Pdgfa/Fndc3b/Cdkn1a/Prkdc/Phip/Abl1/Ndufs4/Ereg/Jun/Fntb/Mif/Anxa2/Cd248/Pla2g1b/Fgf10/Cdk6/Btc/E2f1/Pdgfd/Igf1/Cdk4/Cdc6/Pdgfra/Wnt5a/Pdgfrb/Ccna2/Hmga2/Fbln1/Rnaseh2b/Pdgfc/Tgif1
Mus musculus	GO:0045739	positive regulation of DNA repair	35	-0.636116	-2.1985	8.28495e-06	6.26084e-05	3.35262e-05	9518	tags=74%, list=22%, signal=58%	Sirt1/Ercc6/Eya1/Eya2/Tmem161a/Ube2n/Rnf168/Babam1/Fgf10/Rnf8/Cbx8/Eya4/Cebpg/Trim28/Wrap53/Eya3/Parg/Brca1/Smchd1/Pcna/Abraxas1/Brcc3/Uimc1/Rps3/Ccdc117/Mgmt
Mus musculus	GO:0031145	anaphase-promoting complex-dependent catabolic process	24	-0.691325	-2.18476	9.61377e-06	7.22178e-05	3.86719e-05	8477	tags=79%, list=20%, signal=64%	Anapc7/Anapc5/Fzr1/Anapc2/Ube2u/Anapc15/Anapc4/Cdc27/Anapc1/Cdc23/Anapc11/Anapc16/Anapc10/Cdc16/Cdc20/Ube2s/Ube2c/Anapc13/Cdc26
Mus musculus	GO:0070301	cellular response to hydrogen peroxide	64	-0.516728	-1.98663	9.67223e-06	7.2227e-05	3.86769e-05	10127	tags=59%, list=24%, signal=45%	Sirt6/Cfl1/Hdac2/Sirt1/Capn1/Gata5/Foxo1/Mapk13/Bnip3/Il6/Stat6/Ankzf1/Becn1/Anxa1/Abl1/Edn1/Klf4/Hsf1/Nqo1/Cbx8/Apex1/Pdgfd/Net1/Ednra/Axl/Park7/Ect2/Nfe2l2/Prkaa1/Rela/Pcna/Akr1b1/Fxn/Oser1/Prkcd/Aifm1/Cdk1/Rps3
Mus musculus	GO:0031069	hair follicle morphogenesis	29	-0.656072	-2.17105	1.03319e-05	7.66993e-05	4.10718e-05	11115	tags=69%, list=26%, signal=51%	Runx3/Ctsl/Ctnnb1/Shh/Dlx3/Foxe1/Dicer1/Lamc1/Fst/Wnt10a/Sostdc1/Foxq1/Naglu/Tmem79/Trp63/Gli2/Fgf10/Smo/Fgfr2/Atp7a
Mus musculus	GO:0001656	metanephros development	27	-0.661855	-2.14985	1.18026e-05	8.65982e-05	4.63726e-05	10098	tags=78%, list=24%, signal=59%	Wt1/Gdnf/Sox17/Eya1/Slit2/Bcl2/Fgf8/Spry1/Osr1/Foxc2/Pds5a/Gli3/Itga8/Six2/Wnt4/Bmp4/Gdf6/Id2/Hoxc11/Hoxa11/Hoxd11
Mus musculus	GO:0006487	protein N-linked glycosylation	52	-0.560129	-2.08603	1.20721e-05	8.80639e-05	4.71574e-05	6385	tags=52%, list=15%, signal=44%	Alg6/Stt3a/Pgm3/Alg3/Dad1/Alg12/Pmm2/Alg14/Alg5/B4galt1/Rpn1/Mogs/Mlec/Dpagt1/Gfpt2/Alg8/Stt3b/Alg13/Ddost/Rft1/Mgat2/Tmem258/Magt1/Ost4/Tmem165/Fut4/Krtcap2
Mus musculus	GO:0043161	proteasome-mediated ubiquitin-dependent protein catabolic process	273	-0.361144	-1.66782	1.23892e-05	8.98572e-05	4.81177e-05	9532	tags=38%, list=22%, signal=30%	Ankrd9/Sirt1/Appbp2/Ppp2r5c/Klhl10/Spsb4/Ufd1/Bfar/Trim71/Cdc34b/Ubxn7/Klhl21/Psma8/Psmd14/Rnf126/Trim26/Klhl20/Arih2/Spsb2/Asb9/Ube3d/Kbtbd2/Ipp/Nsfl1c/Atxn3/Kctd5/Traf4/Birc2/Ube2n/Cul1/Pmp22/Ube2g1/Naglu/Fbxo7/Ube2b/Stub1/Psmb4/Cop1/Kcmf1/Spopl/Plaa/Lrrc75a/Psmc6/Ivns1abp/Usp14/Psmd4/Psmd1/Rad23a/Zfand2b/Cdc34/Psmb7/Psmd2/Itch/Cd2ap/Tnfaip1/Psmb5/Kctd10/Rnf122/Klhl6/Psmd6/Maea/Psmc1/Pcnp/Rnf21…
Mus musculus	GO:0006635	fatty acid beta-oxidation	44	-0.57634	-2.07862	1.25416e-05	9.04428e-05	4.84313e-05	13438	tags=66%, list=31%, signal=45%	Cpt1a/Acadvl/Hadhb/Acox2/Acadm/Abcd1/Mtln/Acaa2/Scp2/Echdc1/Ech1/Eci1/Hadha/Hadh/Pex7/Acaa1a/Cpt2/Slc25a17/Echdc2/Bdh2/Sesn2/Decr1/Abcd3/Crot/Pex2/Eci2/Hsd17b4/Echs1/Hsd17b10
Mus musculus	GO:0071479	cellular response to ionizing radiation	47	-0.580242	-2.13451	1.29633e-05	9.29241e-05	4.976e-05	7196	tags=53%, list=17%, signal=44%	Cdkn1a/Tank/Swi5/Gadd45a/Atm/Rad1/Mapk14/Blm/Snai2/Ints7/Bard1/Rad9a/Net1/Rhno1/Hus1/Rad51/Ect2/Brca1/Brca2/Spidr/Fignl1/Trp53/Rad51ap1/Brcc3/Eef1d
Mus musculus	GO:0070936	protein K48-linked ubiquitination	93	-0.476586	-1.95105	1.30329e-05	9.29241e-05	4.976e-05	9535	tags=49%, list=22%, signal=39%	Ube2g2/Ube3a/Bfar/Cdc34b/Anapc7/Arih2/Anapc5/Kbtbd2/Ube2q2l/Cul1/Anapc2/Ube2g1/Fbxo7/Ube2b/Kcmf1/Anapc15/Anapc4/Cdc27/Ube2k/Anapc1/Cdc34/Rnf8/Cdc23/Itch/Trim6/Anapc11/Fbxo38/Anapc16/Rnf216/Nt5c2/Anapc10/Hace1/Cdc16/Ube2d2b/Rnf4/Ube2t/Topors/Kbtbd6/Ube2d3/Rffl/Skp2/Ube2c/Rbx1/Anapc13/Cdc26/Ube2r2
Mus musculus	GO:0016567	protein ubiquitination	390	-0.333875	-1.59349	1.34277e-05	9.52011e-05	5.09793e-05	10193	tags=41%, list=24%, signal=31%	Skp1/Ube2l6/Fbxl12/Cul2/Dcaf1/Ubc/Cul5/Rnf114/Trpc4ap/Arrdc1/Ankrd9/Sirt1/Appbp2/Klhl10/Spsb4/Ubb/Cdc34b/Ube2l3/Klhl21/Dcaf12/Cul7/Rnf126/Anapc7/Ube2z/Klhl20/Cblb/Fbxo3/Arih2/Brap/Spsb2/Rnf40/Asb9/Rnf130/Asb6/Kbtbd13/Rnf7/Ube2n/Med31/Fzr1/Cul1/Fbxo4/Rnf7l/Cblc/Nosip/Klhl9/Mylip/Rnf43/Traf6/Zfp598/Kctd9/Uvssa/Dcaf17/Fbxo7/Ube2b/Stub1/Rnf181/Cop1/Traf3ip2/Rnf2/Kcmf1/Rnf6/Zc3hc1/Elob/Med1/Spopl/Rchy…
Mus musculus	GO:0042474	middle ear morphogenesis	24	-0.685217	-2.16546	1.36459e-05	9.62074e-05	5.15182e-05	10748	tags=79%, list=25%, signal=59%	Tshz1/Myc/Enpp1/Eya1/Tbx1/Fgfr1/Osr1/Naglu/Edn1/Six2/Nkx3-2/Eya4/Msx1/Ednra/Prrx1/Six1/Gas1/Rpl38/Prrx2
Mus musculus	GO:0007052	mitotic spindle organization	48	-0.569759	-2.1027	1.40087e-05	9.74338e-05	5.21749e-05	5560	tags=48%, list=13%, signal=42%	Tubg1/Ccnb1-ps/Rcc1/Cenpe/Nudc/Sbds/Plk1/Stil/Ccnb1/Aurkb/Gpsm2/Dlgap5/Ints13/Aurka/Nuf2/Tacc3/Poc1a/Cenph/Kif4/Ilk/Spc25/Ndc80/Bccip
Mus musculus	GO:0007346	regulation of mitotic cell cycle	45	-0.574659	-2.07738	1.40515e-05	9.74338e-05	5.21749e-05	9959	tags=60%, list=23%, signal=46%	Myc/Iqgap1/Sirt1/Cdkn1a/Thap1/Aatf/Ttll12/Rb1/Pim3/Cdk5rap3/Nek9/Rcc1/Plk1/Hnrnpu/Zmpste24/Dlgap5/Sra1/Ints13/Gmnn/Brd7/Cks2/Sdcbp/Rad50/Birc5/Cks1b/Cdc26/Nek7
Mus musculus	GO:0071480	cellular response to gamma radiation	25	-0.678621	-2.17148	1.42508e-05	9.82758e-05	5.26258e-05	5415	tags=60%, list=13%, signal=52%	Hsf1/Atm/Atr/Chek2/H2aj/Rad51/Rnf4/Zmpste24/H2ax/Xrcc6/Rpl26/Tmem109/Trp53/Yap1/Xrcc5
Mus musculus	GO:0000281	mitotic cytokinesis	51	-0.559026	-2.07444	1.43494e-05	9.84181e-05	5.2702e-05	3795	tags=45%, list=9%, signal=41%	Septin7/Jtb/Snx33/Racgap1/Snx9/Cep55/Plk1/Pdcd6ip/Ect2/Rhoc/Ckap2/Usp8/Incenp/Kif4/Lzts2/Nusap1/Anln/Mitd1/Kif20a/Birc5/Kif23/Cenpa/Snx18
Mus musculus	GO:0009411	response to UV	45	-0.571987	-2.06771	1.63079e-05	0.000111246	5.95713e-05	10127	tags=56%, list=24%, signal=42%	Sirt6/Rev1/Ercc6/Men1/Cdkn1a/Ddb2/Sprtn/Uvssa/Casp9/Ube2b/Gnat2/Casp7/Ercc3/Rpain/Hus1/Zranb3/Pml/Pmaip1/Msh6/Primpol/Rad18/Pclaf/Dtl/Trp53/Usp1
Mus musculus	GO:0000077	DNA damage checkpoint signaling	46	-0.565402	-2.07021	1.69339e-05	0.000114896	6.15255e-05	5726	tags=46%, list=13%, signal=40%	Lyn/Atm/Rad1/Gnb1l/Atr/Ints7/Stk38/E2f1/Cdc5l/Rad9a/Chek2/Donson/Rhno1/Hus1/Topbp1/Cep63/Rad17/H2ax/Chek1/Clspn/Nbn
Mus musculus	GO:0060325	face morphogenesis	35	-0.624278	-2.15759	1.85368e-05	0.000125099	6.69891e-05	9319	tags=63%, list=22%, signal=49%	Lef1/Tfap2a/Nipbl/Asph/Tbx1/Col1a1/Tgfb3/Lrp6/Stra6/Crispld2/Pax9/Rras/Prickle1/Sgpl1/Cdk2ap1/Twist2/Tiparp/Msx1/Crispld1/Arid5b/Pdgfra/Mmp2
Mus musculus	GO:0001657	ureteric bud development	26	-0.664384	-2.12734	1.88089e-05	0.000125983	6.7463e-05	9836	tags=73%, list=23%, signal=56%	Rarb/Gdnf/Gdf11/Cat/Sall1/Eya1/Slit2/Npnt/Bcl2/Tcf21/Spry1/Fgfr1/Foxc2/Sdc4/Bmp4/Fgfr2/Six1/Rara/Sdc1
Mus musculus	GO:0030855	epithelial cell differentiation	97	-0.452271	-1.86024	1.88676e-05	0.000125983	6.7463e-05	13476	tags=53%, list=32%, signal=36%	Wnt9a/Cpt1a/Pax8/Neurog3/Krt32/Acadvl/Krt35/Upk2/Krt36/Ctnnb1/Krt34/Nkx2-6/Dlx3/Pgk1/Krt17/Krt42/Gdf7/Krt19/Krt16/Krt14/Tst/Tcf21/Krt15/Stx2/Upk1b/Tagln/Krt39/Bdh2/Ehf/Krt13/Krt10/Klf4/Tgfb1i1/Trp63/Bmp7/Pih1d1/Fgf10/Six2/Krt23/Tgfb2/Dnph1/Smo/Fgfr2/Gstk1/Cnn3/Pter/Six1/Pcna/Cd63/Cdk1/Casp6
Mus musculus	GO:0042475	odontogenesis of dentin-containing tooth	59	-0.527429	-2.00382	2.01342e-05	0.000133733	7.16131e-05	10594	tags=54%, list=25%, signal=41%	Ctnnb1/Shh/Dlx3/Acvr2b/Hdac2/Lef1/Edaradd/Fst/Nfic/Tbx1/Lrp6/Sostdc1/Bsg/Traf6/Ccdc154/Wnt6/Pitx2/Gli3/Trp63/Edar/Gli2/Fgf10/Enam/Msx1/Ctnna1/Bmp4/Bmpr1a/Smo/Hand2/Pdgfra/Bcl2l11/Hdac1
Mus musculus	GO:0001837	epithelial to mesenchymal transition	39	-0.601689	-2.13964	2.07136e-05	0.000136045	7.28511e-05	8624	tags=62%, list=20%, signal=49%	Cul7/Rock1/Tgfbr2/Fgfr1/Loxl2/Tgfbr3/Flna/Epb41l5/Rbpj/Tgfbr1/Loxl3/Snai2/Wnt4/Nfatc1/Tgfb2/Sox9/Fgfr2/Snai1/Hmga2/Rflnb/Trip10/Wnt11/Fam83d/Bmp2
Mus musculus	GO:0006334	nucleosome assembly	44	-0.568875	-2.0517	2.06986e-05	0.000136045	7.28511e-05	4374	tags=45%, list=10%, signal=41%	Dnajc9/Grwd1/Sart3/Set/Pole3/Macroh2a1/Nasp/Sox9/Spty2d1/Smarca5/Npm1/Chaf1a/Anp32b/Chaf1b/Baz1a/Atad2/H3f3c/Rbbp4/Chrac1/Asf1a
Mus musculus	GO:0006886	intracellular protein transport	203	-0.381047	-1.71011	2.31279e-05	0.000148915	7.97427e-05	7779	tags=37%, list=18%, signal=31%	Rab23/Ap3m1/Rab5a/Stx11/Arl5c/Aspscr1/Tmed6/Tmed4/Arf5/Stx2/Arl11/Arl5b/Sar1a/Uso1/Abca12/Copa/Arl14/Rab24/Wdr11/Cttn/Stx8/Slu7/Rab28/Rab1b/Pdcd6/Tlk1/Tmed3/Snx5/Stx19/Sytl1/Stx5a/Fam91a1/Tomm20/Bcap29/Vps26a/Tmed7/Arf4/Arl5a/Snx33/Sec23b/Cse1l/Arf1/Sytl4/Rabl3/Snx9/Xpot/Snx17/Rab22a/Rab38/Tmed9/Timm44/Snx2/Snx1/Timm23/Copz1/Arl1/Copz2/Bcap31/Stx17/Rab29/Gga2/Scfd1/Wls/Stx18/Tmed1/Arfip1/Sec61g/S…
Mus musculus	GO:0007098	centrosome cycle	42	-0.580416	-2.08382	2.43516e-05	0.000154431	8.26963e-05	6832	tags=57%, list=16%, signal=48%	Slc16a1/Dnm2/Gadd45a/Cep68/Haus8/Haus4/Xrcc2/Ppp1r12a/Nup62/Pard6g/Plk1/Cep192/Haus5/Haus7/Brca1/Npm1/Cdk5rap2/Pclaf/Aurka/Haus6/Haus1/Haus3/Cep44/Uxt
Mus musculus	GO:0048468	cell development	33	-0.623145	-2.1333	2.69907e-05	0.000170311	9.12001e-05	10323	tags=58%, list=24%, signal=44%	Shh/Foxa2/Irf6/Lef1/Irx5/Irx3/Axin1/Mkx/Traf6/Cyb5r4/Ercc1/Igf1/Smo/Id2/Tcf3/Hoxa11/Gjc1/Hoxd11/Prox2
Mus musculus	GO:0007179	transforming growth factor beta receptor signaling pathway	80	-0.483692	-1.94746	3.23103e-05	0.000202864	0.000108632	9876	tags=50%, list=23%, signal=39%	Arap1/Lrrc32/Sirt1/Stat3/Skil/Lpxn/Npnt/Creb1/Tgfb3/Tgfbr2/Ptk2/Glg1/Itgb6/Tab1/Col1a2/Wfikkn2/Tgfbr3/Hpgd/Nrros/Jun/Adam9/Dab2/Parp1/Col3a1/Itga8/Smad2/Tgfbr1/Itgb5/Tgfb2/Usp15/Dcp1a/Dusp22/Zyx/Smad5/Bmpr1a/Fermt2/Pml/Trp53/Bambi/Map3k1
Mus musculus	GO:2000042	negative regulation of double-strand break repair via homologous recombination	24	-0.671227	-2.12125	3.44476e-05	0.000213665	0.000114416	4559	tags=58%, list=11%, signal=52%	Abl1/Helb/Kmt5a/Fbh1/Polq/Cgas/C1qbp/Plk1/Rif1/Smchd1/Shld2/Rmi2/Parpbp/Fancb
Mus musculus	GO:0001889	liver development	89	-0.461558	-1.87529	3.42471e-05	0.000213665	0.000114416	7197	tags=35%, list=17%, signal=29%	Ptcd2/Pkm/Hhex/Rpgrip1l/Pkd2/Jun/Naglu/Cfc1/Cad/Atg7/Aldh1a2/Med1/Prkcsh/Stat5b/Ldha/Foxm1/Fpgs/Hlx/Wnt4/Met/Notch2/Dut/Cebpg/Hnrnpd/Zmpste24/Gfer/Sp3/Taf10/Rara/Arf6/Hes1
Mus musculus	GO:0009952	anterior/posterior pattern specification	121	-0.42883	-1.82099	3.45386e-05	0.000213665	0.000114416	10343	tags=41%, list=24%, signal=31%	Hoxc5/Shh/Foxa2/Acvr2b/Hoxa3/Tulp3/Hoxc13/Hnf1b/Hoxd10/Cyp26a1/Gdf11/Hoxc10/Hoxb2/Yy1/Hoxd8/Hey1/Sfrp1/Nr2f2/Tbx1/Lrp6/Hoxd9/Heyl/Hoxa1/Btg2/Cfc1/Hoxa9/Aldh1a2/Pds5a/Gli3/Pcsk5/Gli2/Tcf15/Sf3b1/Sfrp2/Barx1/Smad2/Tgfbr1/T/Msx1/Bmpr1a/Smo/Wnt5a/Hoxd13/Msx2/Hoxc11/Rarg/Hoxa10/Hoxa11/Hoxd11/Hes1
Mus musculus	GO:0031124	mRNA 3'-end processing	21	-0.702809	-2.16931	3.5109e-05	0.000216135	0.000115738	6139	tags=57%, list=14%, signal=49%	Leo1/Cpsf6/Tut1/Zcchc8/Nudt21/Cpsf3/Papola/Tent2/Wdr33/Rprd1b/Cstf1/Clp1
Mus musculus	GO:0007283	spermatogenesis	353	-0.332539	-1.57268	3.5461e-05	0.000217242	0.000116331	9816	tags=36%, list=23%, signal=28%	Ggnbp1/Rnf114/Tbc1d20/Txnrd3/Dnd1/Stra8/Sirt1/Ybx3/D1Pas1/Bmp8b/Fkbp6/Gal3st1/Skil/Arid4a/Psma8/Dazap1/Cyp26b1/Phc2/Tslrn1/Ggn/Mertk/Tug1/Ythdc1/Inpp5b/Nkapl/Lztfl1/Ovol1/Tex15/Immp2l/Hadh/Mcmdc2/Usp26/Sohlh1/Ggnbp2/Gja1/Tex19.1/Arid4b/Tdrd9/Rb1/Bsg/Slc4a2/Crem/Galnt3/Hmga1/Pgm3/Khdrbs1/Kdm3a/Ercc1/Upf3a/Ube2b/Hoxa9/Hsf1/Mycbpap/Boll/Cep128/Sgpl1/H3f3b/Spmip7/Dnmt3l/Styx/Afg2a/Jam3/Dmc1/Ppp1cc/Kd…
Mus musculus	GO:0035116	embryonic hindlimb morphogenesis	34	-0.610712	-2.10012	3.69782e-05	0.000225442	0.000120722	10594	tags=69%, list=25%, signal=52%	Ctnnb1/Shh/Rarb/Alx3/Dicer1/Lrp6/Fgf4/Fgf8/Rpgrip1l/Osr1/Med1/Pitx2/Osr2/Gnas/Trp63/Tbx4/Msx1/Bmp4/Tbx3/Msx2/Rarg/Pitx1/Mecom/Gpc3
Mus musculus	GO:0017148	negative regulation of translation	85	-0.475989	-1.92064	4.04001e-05	0.000243947	0.000130632	10568	tags=58%, list=25%, signal=43%	Gapdh-ps15/Rbm4/Xrn1/Wt1/Ifrd2/Trim71/D1Pas1/Gapdh/Gzmc/Inpp5e/Ireb2/Patl1/Eif4enif1/Pcif1/Rida/Eif2ak1/Eif4ebp1/Caprin1/Btg2/Fmr1/Syncrip/Ybx1/Igf2bp1/Cnot10/Paip2/Rack1/Rnf139/Eprs1/Shmt1/Tob1/Caprin2/Pus7/Ddx3x/Cnot9/Prkch/Ncl/Cyfip1/Malsu1/Eif4a3/Lsm14a/Calr/Rpl13a/Igf2bp2/Serbp1/Rara/Rps3/Tyms/Mrpl13/Eif4e2
Mus musculus	GO:0072344	rescue of stalled ribosome	34	-0.608297	-2.09182	4.241e-05	0.000254864	0.000136477	6897	tags=59%, list=16%, signal=49%	Ankzf1/Mtrfr/Zfp598/Mtres1/Cdk5rap3/Usp10/Rchy1/Abce1/Trip4/Ltn1/Hbs1l/Mrpl58/Ascc3/Trnt1/Nemf/Rack1/Ufsp2/Ascc2/Eif4e2/Skic8
Mus musculus	GO:0030216	keratinocyte differentiation	57	-0.53257	-2.01413	4.60964e-05	0.000275705	0.000147637	14140	tags=72%, list=33%, signal=48%	Stfa2l1/Foxn1/Gak/Stfa2/Cstdc4/Nfkbiz/Stfa1/Opn3/Csta3/Dsg4/Irf6/Tgm3/Stfa3/Epha2/Lats2/Cdkn1a/Stk4/Cstdc5/St14/Anxa1/Scel/Cstdc6/Acer1/Abca12/Cstdc3/Evpl/Med1/Sfn/Wnt16/Ivl/Ezh2/Csta1/Rbpj/Loricrin/Sprr1a/Tgm1/Cers3/Wnt5a/Asah1/Clic4/Yap1
Mus musculus	GO:0010718	positive regulation of epithelial to mesenchymal transition	44	-0.552414	-1.99233	5.14868e-05	0.000305255	0.000163461	11532	tags=61%, list=27%, signal=45%	Mad2l2/Foxc1/Ctnnb1/Pdpn/Hdac2/Lef1/Col1a1/Tgfb3/Tgfbr2/Ptk2/Il6/Loxl2/Dab2/Tgfb1i1/Bmp7/Ezh2/Tgfbr1/Tgfb2/Bmp4/Fermt2/Snai1/Twist1/Bambi/Mdk/Sdcbp/Glipr2/Bmp2
Mus musculus	GO:0060070	canonical Wnt signaling pathway	91	-0.454158	-1.85227	5.58861e-05	0.000328039	0.000175662	9509	tags=44%, list=22%, signal=34%	Col6a1/Lef1/Wnt8a/Fzd10/Foxo1/Lats2/Sfrp1/Tcf7/Peg12/Wnt10a/Rab5a/Lrp6/Stk4/Sostdc1/Wnt9b/Pygo2/Fzd6/Wnt6/Dkk1/Wnt16/Sfrp2/Wnt4/Frzb/Fzd1/Siah1b/Dvl2/Ednra/Fzd4/Fgfr2/Wnt5a/Snai1/Fzd2/Tmem98/Wnt5b/Fzd7/Tcf7l1/Wnt11/Sdc1/Stk3/Gpc3
Mus musculus	GO:0006303	double-strand break repair via nonhomologous end joining	29	-0.630396	-2.08608	5.97959e-05	0.000347753	0.000186218	5795	tags=52%, list=14%, signal=45%	Ercc1/Rnf168/Mlh1/Pnkp/Poll/Setmar/Cyren/Mre11a/Xrcc6/Aplf/Pola1/Dclre1b/Nhej1/Dclre1a/Xrcc5
Mus musculus	GO:0032206	positive regulation of telomere maintenance	22	-0.680104	-2.10829	6.04834e-05	0.000350138	0.000187496	1971	tags=41%, list=5%, signal=39%	Gnl3/Pml/Map3k4/Nek2/Mre11a/Aurkb/Rad50/Nbn/Nek7
Mus musculus	GO:0030198	extracellular matrix organization	146	-0.398554	-1.73085	6.21515e-05	0.000358151	0.000191787	13541	tags=51%, list=32%, signal=35%	Foxf2/Idua/Marco/Adamts9/Col24a1/Impg1/Adamts14/Col11a1/Ndnf/Col9a3/Slc39a8/Postn/Mmp27/Mmp19/Nphp3/Mmp8/Col8a2/Col7a1/Adamts17/Adamts12/Col4a5/Adamts4/Spint1/Foxf1/Col4a2/Abi3bp/Adamts15/Adamts19/Adamts7/Col13a1/Col4a6/Col9a2/Col1a1/Col16a1/Adamts10/Ptk2/Col17a1/Hpse2/Col8a1/Scara3/Adamtsl1/Col2a1/Col1a2/Adamts5/Lgals3/Col5a2/Smoc2/Col3a1/Nfkb2/Serpinb5/Myf5/Col27a1/Mmp11/Mansc4/Itga8/Ero1a/Tgfb…
Mus musculus	GO:0001756	somitogenesis	50	-0.542846	-2.0148	7.11319e-05	0.000404362	0.000216532	10159	tags=60%, list=24%, signal=46%	Nle1/Kat2a/Foxf1/Lef1/Pax1/Psen1/Sfrp1/Prkdc/Lrp6/Foxc2/Aldh1a2/Poglut1/Atm/Dkk1/Epb41l5/Tcf15/Myf5/Xrcc2/Sfrp2/Rbpj/T/Bmpr1a/Tbx18/Wnt5a/Med12/Palb2/Taf10/Ror2/Trp53/Tmed2
Mus musculus	GO:0045669	positive regulation of osteoblast differentiation	55	-0.522939	-1.97083	7.52012e-05	0.000425578	0.000227893	10991	tags=60%, list=26%, signal=45%	Ltf/Ptger4/Ctnnb1/Acvr2b/Ifi204/Men1/Hey1/Ccn4/Cthrc1/Il6/Lmna/Pdlim7/Scube3/Bmpr1b/Ifitm1/Gnas/Gli3/Trp63/Bmp7/Sfrp2/Wnt4/Cd276/Fzd1/Bmp4/Smad5/Bmpr1a/Igf1/Fermt2/Ccn1/Ddr2/Tmem119/Yap1/Fbxo5
Mus musculus	GO:0007129	homologous chromosome pairing at meiosis	31	-0.616399	-2.07375	7.56791e-05	0.000426371	0.000228318	7413	tags=45%, list=17%, signal=37%	Tex15/Tex19.1/Iho1/Dmc1/Mlh1/Psmc3ip/Ccne1/Msh5/Ndc1/Fancd2/Mre11a/Brip1/Ccne2/Mnd1
Mus musculus	GO:0036503	ERAD pathway	84	-0.465756	-1.87649	7.68528e-05	0.000431059	0.000230828	6914	tags=37%, list=16%, signal=31%	Ubxn4/Ankzf1/Sec61bl/Faf2/Herpud1/Stub1/Psmc6/Faf1/Aup1/Canx/Man1b1/Rnf139/Derl1/Ube2j2/Vcp/Derl3/Ubxn8/Selenos/Sdf2l1/Tmem129/Fbxo17/Calr3/Edem1/Calr/Dnajc10/Stt3b/Derl2/Hsp90b1/Get4/Sec61b/Hspa5
Mus musculus	GO:0033617	mitochondrial cytochrome c oxidase assembly	25	-0.651276	-2.08398	8.09403e-05	0.000451976	0.000242029	10304	tags=76%, list=24%, signal=58%	Tmem223/Coa5/Smim20/Cox18/Cox14/Cox20/Coa3/Cep89/Cox19/Cox17/Coa8/Fastkd3/Sco1/Uqcc5/Coa6/Cox16/Timm21/Pet100/Stmp1
Mus musculus	GO:0002062	chondrocyte differentiation	46	-0.537911	-1.96955	8.13587e-05	0.000452311	0.000242209	11115	tags=63%, list=26%, signal=47%	Runx3/Ctnnb1/Adamts12/Pthlh/Ext2/Ihh/Adamts7/Col2a1/Fgfr1/Trps1/Osr1/Fgf18/Bmpr1b/Osr2/Gli3/Col3a1/Gli2/Six2/Hif1a/Ift80/Pth1r/Sox9/Tgfbi/Hmga2/Twsg1/Hoxa11/Ror2/Hoxd11/Bmp2
Mus musculus	GO:0032496	response to lipopolysaccharide	129	-0.409257	-1.76057	8.50472e-05	0.000468688	0.000250978	13045	tags=53%, list=31%, signal=37%	Kcnj8/Mpo/Ticam1/Foxp1/Ptger3/S100a8/Tnf/Palm3/Eif2ak2/Peli1/Ggt1/Elane/Lbp/Ctsg/Ptgfr/Lilrb4a/Nlrc3/Ptger4/Spon2/Akirin2/Mgst1/Ren1/Alad/Cyp27b1/Col6a1/Prdx3/Cnr2/Ncf2/Tfap2a/Akap12/Fbxo3/Erbin/Prdx2/Irak1/Cldn1/Wdr83/Gja1/Hpgd/Mgst2/Smad6/Naglu/Edn1/Casp9/Hsf1/Atp4b/Nfkb2/Tbxa2r/Nqo1/Stat5b/Fgf10/Ptgir/Trim6/Gjb2/Ptger1/S100a14/Adh5/Myd88/Ly96/Ednra/Lias/Rps6kb1/Trib1/Tcf3/Litaf/Rpl13a/F2r/Tira…
Mus musculus	GO:0060261	positive regulation of transcription initiation by RNA polymerase II	36	-0.593632	-2.06114	8.82189e-05	0.000484053	0.000259206	6624	tags=56%, list=15%, signal=47%	Kat8/Paxip1/Taf5/Taf7/Med1/Taf3/Taf2/Med4/Taf6/Med17/Gtf2a2/Med30/Med18/Med12/Taf11/Taf4b/Taf12/Taf10/Taf8/Sub1
Mus musculus	GO:0006506	GPI anchor biosynthetic process	33	-0.595624	-2.03908	9.7199e-05	0.000531018	0.000284355	9479	tags=70%, list=22%, signal=54%	Pgap3/Pigm/Pigs/Pigyl/Pigv/Pigb/Pigu/Pigp/Cwh43/Pigl/Pigx/Dpm3/Pigk/Pyurf/Pigf/Dpm1/Pgap2/Pign/Piga/Pigc/Pigh/Slc30a5/Mppe1
Mus musculus	GO:0001568	blood vessel development	70	-0.486446	-1.90272	9.9635e-05	0.000539896	0.000289109	10733	tags=57%, list=25%, signal=43%	Foxc1/Antxr1/Lama4/Dlx3/Foxf1/Gja4/Gja5/Tie1/Epha2/Foxo1/Psen1/Hey1/Agtr1b/Agtr1a/Tbx1/Col1a1/Sphk2/Lox/Ptk2/Col5a1/Sox18/Prop1/Stra6/Col1a2/Tgfbr3/Bmper/Ccm2/Aplnr/Foxc2/Cfc1/Aldh1a2/Map3k3/Col3a1/Hif1a/Tgfb2/Fzd4/Jmjd6/Tbx3/Itgav/Atp7a
Mus musculus	GO:0001503	ossification	87	-0.456801	-1.8443	9.96797e-05	0.000539896	0.000289109	11242	tags=57%, list=26%, signal=42%	Foxc1/Runx3/Ltf/Clec11a/Adamts12/Kazald1/Ext2/Rsad2/Enpp1/Ihh/Col6a1/Bmp8b/Alox15/Adamts7/Fstl3/Men1/Myog/Col1a1/Tcirg1/Suco/Bcl2/Bmp5/Igsf10/Dlk1/Pdlim7/Traf6/Slc26a2/Fgf18/Foxc2/Atp6v0a4/Col5a2/Ifitm1/Myf5/Tmem38b/Chrdl1/Chrdl2/Bmp1/Pth1r/Smo/Ecm1/Mmp14/Tapt1/Twist1/Msx2/Twsg1/Sp3/Ddr2/Rpl38/Mesd/Cbfb
Mus musculus	GO:0032502	developmental process	20	-0.676653	-2.05452	0.000107237	0.000575887	0.000308382	7182	tags=60%, list=17%, signal=50%	Tcf21/Tcf23/Tomt/Bhlha9/Slc7a6os/Tcf24/Tcf15/Twist2/Twist1/Il11ra1/Scx/Nsrp1
Mus musculus	GO:0034142	toll-like receptor 4 signaling pathway	31	-0.607812	-2.04486	0.000116013	0.000620376	0.000332206	7617	tags=52%, list=18%, signal=42%	Irak1/Cd14/Tbk1/Traf6/Naglu/S100a14/Nfkbia/Ticam2/Myd88/Ly96/Map3k7/Tril/Rela/Irf3/Ripk2/Tirap
Mus musculus	GO:0033209	tumor necrosis factor-mediated signaling pathway	46	-0.531828	-1.94728	0.00011959	0.000636806	0.000341004	9914	tags=46%, list=23%, signal=35%	Aim2/Stat1/Commd7/Krt8/Tradd/Tnfrsf18/Ikbkb/Traf3ip2/Txndc17/Nfkbia/Rack1/Plvap/Lims1/Rela/Tnfrsf1a/Ilk/Eed/Trp53/Nsmaf/Actn4/Traf2
Mus musculus	GO:0000184	nuclear-transcribed mRNA catabolic process, nonsense-mediated decay	36	-0.588158	-2.04213	0.000128547	0.000681621	0.000365002	10230	tags=61%, list=24%, signal=47%	Dhx34/Smg6/Pym1/Upf1/Rnps1/Dcp2/Parn/Ncbp1/Etf1/Exosc10/Dcp1a/Smg8/Rbm8a/Ncbp2/Eif4a3/Pabpc1/Gspt1/Eif3e/Pnrc1/Magoh/Pnrc2/Magohb
Mus musculus	GO:0001824	blastocyst development	20	-0.672447	-2.04175	0.000138399	0.000716848	0.000383865	9274	tags=70%, list=22%, signal=55%	Npm2/Oosp1/Kpna7/Dad1/Ppp1cc/Cdk11b/Xab2/Psmc4/Psmc3/Capn2/G2e3/Emg1/Med21/Yap1
Mus musculus	GO:0006396	RNA processing	35	-0.590401	-2.04051	0.000138598	0.000716848	0.000383865	9156	tags=71%, list=21%, signal=56%	Dis3l/Exosc9/Dicer1/Cherp/Ddx54/Rexo4/Exosc10/Rngtt/Zcchc8/Dis3/Exosc1/U2surp/Exosc4/Adad1/Exosc7/Exosc2/Isg20l2/Mrpl44/Exosc8/Exosc3/Fastkd2/Exosc5/Dnttip2/Thumpd2/Exosc6
Mus musculus	GO:0000132	establishment of mitotic spindle orientation	34	-0.588965	-2.02534	0.000140938	0.000725974	0.000388753	7700	tags=56%, list=18%, signal=46%	Nsfl1c/Gja1/Spry1/Enkd1/Fgf10/Numa1/Spry2/Plk1/Inppl1/Gpsm2/Cdk5rap2/Nde1/Zw10/Mad2l1/Itgb1/Ndc80/Bccip/Spdl1/Cenpa
Mus musculus	GO:0051216	cartilage development	74	-0.462474	-1.82015	0.000142887	0.000730052	0.000390936	9941	tags=46%, list=23%, signal=35%	Hoxa3/Enpp1/Ihh/Ddrgk1/Chsy1/Col6a1/Bmp8b/Dicer1/Bmp5/Trip11/Col2a1/Edn1/Gnas/Col3a1/Bmp7/Sfrp2/Hif1a/Msx1/Col9a1/Timp1/Evc/Smad5/Bmpr1a/Bmp1/Prrx1/Sox9/Tapt1/Wnt5a/Msx2/Hyal2/Prrx2/Tyms/Pitx1/Atp7a
Mus musculus	GO:0043123	positive regulation of canonical NF-kappaB signal transduction	162	-0.379208	-1.67081	0.000153798	0.000782631	0.000419092	12436	tags=47%, list=29%, signal=33%	Cav1/Tnf/Tlr8/Eda2r/Peli1/Malt1/Jmjd8/Ccl21b/Ccl21e/Ltf/Tnfsf14/Ikbke/Ctnnb1/Gapdh-ps15/Il1r1/Ccl21a/Tifab/Lurap1l/Nod1/Tlr6/Gapdh/S100a13/S100a4/Card10/Prkd1/Tnfsf15/Ccl21d/Irak1/Birc2/Ube2n/Cul1/Ccdc22/Tradd/Cd40/Irak4/Brd4/Htr2b/Abl1/Tbk1/Traf6/Ikbkb/Parp1/Dhx15/Traf3ip2/Flna/Akap13/Map3k3/Edar/Traf5/Ikbkg/Ltbr/Irak3/Nup62/Ticam2/Lamtor5/Myd88/Map3k7/Ror1/Lims1/Lpar1/Tnfrsf1a/Casp8/Litaf/Inava…
Mus musculus	GO:0019221	cytokine-mediated signaling pathway	120	-0.417787	-1.77256	0.000166666	0.000841328	0.000450523	13511	tags=48%, list=32%, signal=33%	Pf4/Fkbp1a/Csf2rb2/Cish/Nfkbiz/Cav1/Inhba/Stat5a/Eda2r/Ccl2/Il10rb/Ctnnb1/Lilra6/Il5ra/Stat1/Ccl12/Jak1/Csf2rb/Il18/Il13ra1/Il2rg/Fer/Pira2/Irak1/Ccr2/Cd44/Il6/Stat6/Ifnk/Kras/Irak4/Duox2/Traf6/Tyk2/Ereg/Traf3ip2/Il1f10/Duox1/Crlf1/Il36a/Il36b/Edar/Stat5b/Il36g/Il17re/Ifngr1/Irf5/Il17rd/Myd88/Nup85/Fzd4/Ghr/Socs3/Socs1/Il11ra1/Rela/Tnfrsf1a/Ripk2
Mus musculus	GO:0034605	cellular response to heat	35	-0.585552	-2.02375	0.000169208	0.000850761	0.000455575	10661	tags=66%, list=25%, signal=49%	Hspa8/Htra2/Bag3/Daxx/Hmox1/Cdkn1a/Irak1/Hsp90ab1/Pmp22/Hikeshi/Lyn/Hsf1/Clpb/Slu7/Pdcd6/Tcim/Dnajb1/Vcp/Pdcl3/Sumo1/Tpr/Eif2s1/Eef1d
Mus musculus	GO:1905168	positive regulation of double-strand break repair via homologous recombination	41	-0.551942	-1.9796	0.000175973	0.000877777	0.000470042	9451	tags=56%, list=22%, signal=44%	Ercc6/Yeats4/Rnf126/Hdgfl2/Dmap1/Vps72/Parp1/Pias4/Arid2/Morf4l2/Rnf8/Brd8/Ruvbl2/Actb/Blm/Ing3/Wrap53/Ruvbl1/Timeless/Actl6a/Skp2/Rad51ap1/Fancb
Mus musculus	GO:0007030	Golgi organization	103	-0.425677	-1.76605	0.000188387	0.00092869	0.000497305	11223	tags=49%, list=26%, signal=36%	Fam174b/Cog3/Pi4k2a/Rab1a/Sec16a/Atp8b4/Tbc1d20/Bag5/Trappc11/Vmp1/Cog5/Atl3/Cul7/Prkd1/Nsfl1c/Cog6/Tmed6/Obsl1/Trip11/Tmed4/Hikeshi/Cog8/Cog2/Uso1/Naglu/Rab1b/Tmed3/Fbxw8/Tjap1/Tmed7/Pi4k2b/Hace1/Cog4/Rab8a/Tmed9/Lysmd3/Blzf1/Gorasp2/Arl1/Zw10/Stx17/Rab29/Lman1/Surf4/Golph3l/Tmed1/Golga5/Golph3/Tmed2/Tmed10
Mus musculus	GO:0090103	cochlea morphogenesis	23	-0.637959	-2.00056	0.000217603	0.0010644	0.000569977	8523	tags=65%, list=20%, signal=52%	Eya1/Tbx1/Cthrc1/Hoxa1/Gli2/Frzb/Dvl2/Grhl3/Tbx18/Sox9/Wnt5a/Six1/Rac1/Fzd2/Ptk7
Mus musculus	GO:0006611	protein export from nucleus	26	-0.618475	-1.98034	0.000226253	0.00110244	0.000590345	9089	tags=65%, list=21%, signal=52%	Strada/Xpo7/Ranbp3/Ranbp17/Chp1/Xpo5/Nup214/Ankle1/Cse1l/Cchcr1/Xpo1/Nutf2/Ran/Xpo4/Nutf2-ps1/Tpr/Calr
Mus musculus	GO:0008285	negative regulation of cell population proliferation	331	-0.324037	-1.5226	0.000231457	0.00112346	0.000601602	9686	tags=37%, list=23%, signal=29%	Dab2ip/Irf6/Ptpn1/Cyp27b1/Ppp2r5c/H19/Stat3/Lefty1/Ptpn14/Pds5b/Avpr2/Rerg/Gdf11/Foxa3/Cib1/Itga1/P3h2/Bche/Tfap2a/Hmga1b/Rbm38/Men1/Asph/Sfrp1/Cherp/Tent5b/Slit2/Vdr/Hmox1/Cdkn1a/Cops8/Nupr2/Tgfb3/Tgfbr2/Stk4/Sox7/Ripply3/Cth/Il6/Bmp5/Lmna/Pmp22/Ggnbp2/Atg101/Gja1/P3h3/Sh3bp4/Dlc1/Tpbg/Ing4/Rb1/Nmi/Hmga1/Jun/Smad6/Tmigd3/Btg2/Fntb/Lyn/Niban2/Aldh1a2/Slurp1/Ifitm1/Bnipl/Thbs1/Tff1/Gli3/Arid2/Ptgi…
Mus musculus	GO:0009790	embryo development	46	-0.521878	-1.91085	0.000240362	0.00116084	0.00062162	10323	tags=54%, list=24%, signal=41%	Shh/Tpm1/Ihh/Polr1b/Psen1/Men1/Tgfb3/Tpi1/Pgm3/Hmgcl/Dnaja3/Gtf2i/Tgfbr1/Kat14/Wnt5a/Gtf2ird1/Zfx/Twsg1/Timeless/Taf10/Amot/Cks2/Birc5/Cks1b/Bmp2
Mus musculus	GO:0042733	embryonic digit morphogenesis	60	-0.493154	-1.87765	0.000240999	0.00116084	0.00062162	10594	tags=59%, list=25%, signal=44%	Ctnnb1/Ift140/Ece1/Shh/Tmem231/Tulp3/Ihh/Hdac2/Lnpk/Sall1/Rab23/Frem2/Lrp6/Gja1/Osr1/Osr2/Gli3/Prickle1/Gli2/Sfrp2/Mks1/Msx1/Bmp4/Bmpr1a/Tbx3/Wnt5a/Hoxd13/Twist1/Gas1/Msx2/Hoxc11/Hoxa11/Hoxd12/Ror2/Hoxd11/Hdac1
Mus musculus	GO:0034446	substrate adhesion-dependent cell spreading	38	-0.557674	-1.95845	0.000243765	0.0011697	0.000626365	8449	tags=53%, list=20%, signal=42%	Sfrp1/Tek/Fndc3b/Lpxn/Mertk/Lamc1/Lamb3/Lamb1/Itga8/Efna1/Axl/Ephb3/Rac1/Epha1/Itgav/Kif14/Akip1/Parva/Ilk/Rhoa
Mus musculus	GO:0071356	cellular response to tumor necrosis factor	78	-0.458415	-1.82987	0.000248612	0.00118747	0.00063588	11497	tags=54%, list=27%, signal=39%	Cyp1b1/Nfkb1/Zc3h12a/Irf1/Adamts12/Zfp36/Kat2a/Nkx3-1/Prpf8/Cfl1/Dab2ip/Sirt1/Ybx3/Cib1/Adamts7/Akap12/Sfrp1/Erbin/Col1a1/Birc2/Birc3/Sgms1/Tank/Tradd/Cldn1/Ikbkb/Edn1/Actr3/Map3k7/Cactin/Brca1/Nfe2l2/Zfand6/Rela/Gfer/Zfp36l2/Has2/Zfp36l1/Ripk1/Hyal2/Rps3/Hes1
Mus musculus	GO:0009887	animal organ morphogenesis	92	-0.427099	-1.74545	0.00024935	0.00118747	0.00063588	8696	tags=45%, list=20%, signal=36%	Igf1r/Hoxa13/Pdgfa/Eya1/Vdr/Meis1/Lamc1/Tgfb3/Tgfbr2/Lamb3/Bcl2/Cul1/Tcf21/Prop1/Lamc2/Hhex/Asxl2/Traf6/Med1/Pitx2/Trp63/Prickle1/Ntn3/Lamb1/Bmp7/Igf2/Fgf10/E2f4/Smarcc1/E2f5/Vegfc/Jag1/Fgfr2/Phlda2/Tbx3/Rela/Palb2/Nek8/Pdgfc/Fli1/Bmp2
Mus musculus	GO:0070979	protein K11-linked ubiquitination	37	-0.570564	-1.99354	0.00027362	0.00128846	0.000689961	9073	tags=65%, list=21%, signal=51%	Ube2l3/Trim26/Anapc7/Anapc5/Anapc2/Ube2b/Anapc15/Anapc4/Cdc27/Anapc1/Cdc23/Anapc11/Anapc16/Anapc10/Cdc16/Ube2d2b/Rnf4/Ube2t/Ube2s/Ube2d3/Ube2c/Rnf26/Anapc13/Cdc26
Mus musculus	GO:0006402	mRNA catabolic process	31	-0.587263	-1.97573	0.000322985	0.00149307	0.000799524	6920	tags=55%, list=16%, signal=46%	Rida/Dcp2/Ythdf2/Dxo/Cnot10/Cnot9/Lsm7/Lsm2/Nudt16l1/Exosc3/Snd1/Zfp36l2/Pnpt1/Exosc5/Lsm6/Zfp36l1/Lsm5
Mus musculus	GO:0001658	branching involved in ureteric bud morphogenesis	36	-0.569738	-1.97818	0.000336039	0.00154774	0.000828802	11130	tags=64%, list=26%, signal=47%	Cited1/Ctnnb1/Shh/Wt1/Sall1/Eya1/Npnt/Bcl2/Tcf21/Fgf8/Wnt9b/Pkd2/Wnt6/Gli3/Hs3st3a1/Bmp4/Six1/Hs3st3b1/Timeless/Hoxa11/Hoxd11/Gpc3/Bmp2
Mus musculus	GO:0030838	positive regulation of actin filament polymerization	39	-0.550372	-1.95716	0.000357702	0.00164153	0.000879023	11156	tags=64%, list=26%, signal=47%	Ccl21b/Ccl21e/Csf3/Myo1c/Ccl21a/Fer/Lmod1/Ccl21d/Baiap2l2/Cdc42ep4/Cdc42ep1/Baiap2l1/Cttn/Gm14137/Actr3/Nck2/Cdc42ep5/Kirrel1/Vasp/Cdc42ep3/Rhoa/Nck1/Map3k1/Arf6/Pfn1
Mus musculus	GO:0045165	cell fate commitment	68	-0.464237	-1.80235	0.000384291	0.00175082	0.000937546	13604	tags=54%, list=32%, signal=37%	Ptf1a/Wnt9a/Sox13/Spdef/Hoxa2/Sox6/Wnt10b/Prdm1/Pou5f1/Gfi1/Gata2/Wnt2/Tlx1/Shh/Wnt8a/Gata5/Eya1/Wnt10a/Sostdc1/Fgf8/Wnt9b/Wnt6/Tgfb1i1/Wnt16/Rbpj/Smad2/Wnt4/Spry2/Sox9/Fgfr2/Wnt5a/Pml/Gas1/Wnt5b/Ror2/Wnt11/Hes1
Mus musculus	GO:0006979	response to oxidative stress	129	-0.391049	-1.68224	0.000389748	0.00176295	0.000944043	11526	tags=50%, list=27%, signal=36%	Egfr/Nfkb1/Mtf1/Akt1/Gclc/Gclm/Gpx6/Comt/Selenok/Ndufb4c/Alad/Sirt1/Prdx3/Ercc6/Wrn/Gpx1/Cat/Psen1/Car3/Gpx2/Hmox1/Prdx2/Fgf8/Tor1a/Rbpms/Abl1/Ndufb4/Ndufa6/Ercc1/Kcmf1/Ndufs8/Txnrd1/Msrb2/Thg1l/Coq7/Nqo1/Cd2ap/Ercc3/Pnkp/Ndufa12/Btg1/Hif1a/Hmox2/Txn2/Mutyh/Lias/G6pdx/Ogg1/Park7/Mmp14/Pxdn/Gpx7/Banf1/Prdx6/Nfe2l2/Atox1/Mmp2/Sod1/Trp53/Prkcd/Ripk1/Gpx8/Prdx4/Prdx1
Mus musculus	GO:0045787	positive regulation of cell cycle	31	-0.582068	-1.95825	0.000399219	0.00179294	0.000960101	7625	tags=61%, list=18%, signal=50%	Lrp6/Zpr1/Fntb/Rad23a/Il10/Tgm1/Fnta/Pggt1b/Map3k7/Tbx3/Bcl2l11/Id2/Tcf3/Calr/Chek1/Trp53/Rara/Birc5/Rps15a
Mus musculus	GO:0045454	cell redox homeostasis	29	-0.592465	-1.96056	0.000422621	0.00188462	0.0010092	11032	tags=71%, list=26%, signal=53%	Txnrd2/Nnt/Gclc/Krit1/Txnrd3/Prdx3/Gpx1/Prdx2/Il6/Txnrd1/Glrx3/Nqo1/Ero1a/Txn2/Slc2a10/Selenos/Prdx6/Nfe2l2/Txn1/Gsr/Prdx4/Prdx1
Mus musculus	GO:0045931	positive regulation of mitotic cell cycle	38	-0.548278	-1.92545	0.000429119	0.00190553	0.00102039	8027	tags=50%, list=19%, signal=41%	Foxa1/Poldip2/Abl1/Eif4ebp1/Hsf1/Smoc2/Cdc25b/Ccnb1-ps/Stat5b/Fgf10/Eif4e/Rps6kb1/Ccnb1/Brca2/Aurka/Pkn2/Cdk1/Hmgb1/Birc5
Mus musculus	GO:0001570	vasculogenesis	57	-0.499553	-1.88927	0.000431839	0.00190553	0.00102039	11130	tags=58%, list=26%, signal=43%	Cited1/Ctnnb1/Egfl7/Ramp2/Wt1/Foxf1/Enpp1/Tie1/Epha2/Sox17/Hoxa13/Hey1/Junb/Ptk2/Sox18/Kdr/Brpf1/Ccm2/Pitx2/Myo1e/Sgpl1/Foxm1/Glmn/Tiparp/T/Fzd4/Ackr3/Smo/Tead2/Itgav/Zfp36l1/Yap1/Gjc1
Mus musculus	GO:0021915	neural tube development	45	-0.516949	-1.86875	0.000433948	0.00190816	0.0010218	9829	tags=53%, list=23%, signal=41%	Tulp3/Cecr2/Ift172/Epha2/Gdf7/Sall1/Sfrp1/Tcf7/Lrp6/Pkd2/Plod3/Kdm6a/Aldh1a2/Gli3/Gli2/Sfrp2/Phgdh/Wnt5a/Stil/Med12/Nup133/Zfp36l1/Hes1/Inka1
Mus musculus	GO:0071347	cellular response to interleukin-1	47	-0.513383	-1.88856	0.000444944	0.00194297	0.00104044	10728	tags=55%, list=25%, signal=41%	Irf1/Rbmx/Adamts12/Nkx3-1/Cfl1/Dab2ip/Cebpb/Adamts7/Akap12/Upf1/Yy1/Sfrp1/Mapk13/Tank/Usp10/Edn1/Ptgis/Hif1a/Rbmxl1/Cactin/Sox9/Rela/Mmp2/Has2/Hyal2/Hes1
Mus musculus	GO:0051131	chaperone-mediated protein complex assembly	20	-0.649124	-1.97093	0.000462815	0.00201404	0.0010785	7569	tags=65%, list=18%, signal=54%	Ptges3-ps/Dnlz/Hsp90ab1/Pfdn6/Bbs10/Psmg3/Cct2/Lonp1/Ndufaf1/Ptges3/Psmg2/Bbs12/Psmg1
Mus musculus	GO:0071560	cellular response to transforming growth factor beta stimulus	63	-0.474988	-1.82078	0.000468909	0.00202778	0.00108586	8696	tags=44%, list=20%, signal=35%	Igf1r/Sfrp1/Col1a1/Wnt10a/Pak2/Cldn1/Abl1/Stk16/Edn1/Kdm6a/Acta2/Apaf1/Crk/Tgfbr1/Pdcd5-ps/Wnt4/Dnmt1/Actr3/Pdgfd/Map3k7/Sox9/Wnt5a/Yes1/Zfp36l2/Ddr2/Pdcd5/Zfp36l1/Hyal2
Mus musculus	GO:0003151	outflow tract morphogenesis	40	-0.528824	-1.88303	0.000472677	0.0020359	0.0010902	8842	tags=60%, list=21%, signal=48%	Tfap2a/Sox17/Nipbl/Eya1/Hey1/Tbx1/Lrp6/Fgf8/Heyl/Jun/Thbs1/Prickle1/Sfrp2/Dhrs3/Hif1a/Fzd1/Dvl2/Bmp4/Tbx3/Six1/Msx2/Nedd4/Fzd2/Wnt11
Mus musculus	GO:0048661	positive regulation of smooth muscle cell proliferation	77	-0.437611	-1.74129	0.000501702	0.00215356	0.00115321	11648	tags=56%, list=27%, signal=41%	Elane/Abcc4/Egfr/Myb/Akt1/Myc/Stat1/Rbpms2/Aif1/Itga2/Il18/Igf1r/Ccn4/Hmox1/Tgfbr2/Irak1/Ptk2/Il6/Irak4/C3ar1/Traf6/Ereg/Jun/Edn1/Thbs1/Sulf1/Stat5b/Alox12/Zfp143/Hif1a/Myd88/Bmp4/Pdgfd/Phb1/Igf1/Orc1/Cyba/Rps6kb1/Pdgfrb/Akr1b1/Skp2/Shc1/Mnat1
Mus musculus	GO:0016226	iron-sulfur cluster assembly	21	-0.646347	-1.99504	0.000536432	0.00227938	0.00122059	8361	tags=74%, list=20%, signal=59%	Isca1/Ciapin1/Ciao2b/Ndor1/Nfs1/Nubp2/Hscb/Glrx3/Ndor1/Hspa9/Isca2/Nubpl/Ciao1/Fxn/Nubp1/Iscu/Ciao2a
Mus musculus	GO:0007596	blood coagulation	73	-0.454838	-1.78816	0.000543774	0.00229551	0.00122922	16942	tags=77%, list=40%, signal=46%	F11/F3/Angptl7/Serpine2/F10/F2rl2/F9/Kng1/F7/Fga/Hnf4a/Gp5/Hgfac/F12/Prrg4/F13b/Serpinc1/Plg/Tspan32/Klkb1/Proc/Serpind1/Comp/Proz/Gp1ba/Cpb2/Angptl1/F5/Serpina10/Slc4a1/Mpig6b/F13a1/Lilrb4a/Rab27a/Shh/Procr/Hps4/Pros1/Angpt2/Lnpk/Angpt1/F8/Hps1/Anxa8/Angpt4/Serping1/Vkorc1/Hps5/Papss2/Hps6/Prrg2/Anxa5/Angptl4/Angptl2/Prrg1/Ap3b1
Mus musculus	GO:0018149	peptide cross-linking	27	-0.585682	-1.90242	0.000547518	0.00230323	0.00123336	14681	tags=85%, list=34%, signal=56%	Csta2/Stfa2l1/Stfa2/Cstdc4/Stfa1/F13a1/Csta3/Tgm3/Stfa3/Cstdc5/Krt1/Anxa1/Cstdc6/Cstdc3/Krt10/Evpl/Thbs1/Col3a1/Ivl/Csta1/Loricrin/Sprr1a/Tgm1
Mus musculus	GO:0006400	tRNA modification	20	-0.646307	-1.96238	0.000566484	0.00237392	0.00127121	6698	tags=55%, list=16%, signal=46%	B3gntl1/Thumpd1/Thg1l/Trdmt1/Trub1/Trmt12/Dtwd1/Osgep/Dtwd2/Mettl6/Mettl1
Mus musculus	GO:0016055	Wnt signaling pathway	165	-0.3688	-1.6257	0.000568086	0.00237392	0.00127121	10557	tags=46%, list=25%, signal=35%	Mark2/Wnt2/Tmem131l/Dlx3/Lrrfip2/Enpp1/Lgr4/Senp2/Csnk1g3/Rspo4/Fam53b/Wnt8a/D1Pas1/Fzd10/Sox17/Ryk/Ccn4/Amer1/Ldb1/Peg12/Lrp6/Csnk2b/Kremen1/Amotl1/Axin1/Wnt9b/Invs/Dkk2/Hhex/Rnf43/Kremen2/Pkd2/Leo1/Dab2/Ctr9/Wif1/Tgfb1i1/Hic1/Pias4/Prickle1/Wnt16/Cpz/Gpc4/Grk6/Fgf10/Barx1/Nkd1/Nxn/Nkd2/Frzb/Fzd1/Ddx3x/Bcl7b/Csnk1g2/Gsc/Fzd4/Ubac2/Tmem88/Gid8/Fermt2/Ror1/Wnt5a/Znrf3/Notum/Prkaa1/Fzd2/Wnt5b/Ptk7/…
Mus musculus	GO:0051017	actin filament bundle assembly	31	-0.572146	-1.92487	0.000572789	0.00238568	0.00127751	6987	tags=52%, list=16%, signal=43%	Baiap2l2/Lcp1/Ezr/Myh10/Baiap2l1/Shroom1/Coro1b/Diaph3/Myo1b/Limd2/Lima1/Pls3/Pawr/Cald1/Aif1l/Rhod
Mus musculus	GO:0002053	positive regulation of mesenchymal cell proliferation	29	-0.582421	-1.92733	0.000576298	0.0023924	0.00128111	10594	tags=69%, list=25%, signal=52%	Ctnnb1/Wnt2/Shh/Foxf1/Ihh/Stat1/Pdgfa/Lrp6/Fgfr1/Shox2/Bmpr1a/Smo/Tbx18/Prrx1/Sox9/Fgfr2/Wnt5a/Gas1/Prrx2/Hmgb1
Mus musculus	GO:0001649	osteoblast differentiation	78	-0.443705	-1.77115	0.000585512	0.00242268	0.00129732	9953	tags=47%, list=23%, signal=36%	Cyp24a1/Enpp1/Ihh/Lef1/Sfrp1/Spp1/Junb/Lox/Cthrc1/Dlk1/Gja1/Bmpr1b/Gli1/Bglap2/Bglap3/Gli3/Shox2/Gli2/Bmp7/H3f3b/Twist2/Mapk14/Snai2/Ift80/Bmp4/Smad5/H3f3a/Map3k7/Smo/Hand2/Snai1/Twist1/Ccn1/Wnt11/Asf1a/Cbfb/Bmp2
Mus musculus	GO:0050673	epithelial cell proliferation	68	-0.452817	-1.75801	0.000646791	0.00265016	0.00141914	10492	tags=50%, list=25%, signal=38%	Nkx2-6/Wnt2/Shh/Ncf1/Nkx3-1/Lgr4/Lipa/Psen1/Eya1/Tbx1/Dach1/Stk4/Mycn/Rb1/A4gnt/Hsf1/Gli2/Esrp2/Ncstn/Fgf10/Rbpj/Bnc1/Hlx/Esrp1/B4galt1/Bmp4/Bmpr1a/Smo/Tbx18/Sox9/Fgfr2/Wnt5a/Stk3/Gpc3
Mus musculus	GO:0035567	non-canonical Wnt signaling pathway	26	-0.596865	-1.91115	0.000652144	0.00266345	0.00142625	8824	tags=58%, list=21%, signal=46%	Fzd10/Sfrp1/Wnt9b/Fzd6/Sfrp2/Wnt4/Ift80/Frzb/Fzd1/Dvl2/Fzd4/Rac1/Fzd2/Fzd7/Wnt11
Mus musculus	GO:0000956	nuclear-transcribed mRNA catabolic process	24	-0.613349	-1.93834	0.000662381	0.00269007	0.00144051	10293	tags=71%, list=24%, signal=54%	Xrn1/Dhx34/Exosc9/Upf1/Dxo/Exosc10/Mrto4/Xrn2/Exosc4/Exosc2/Lsm7/Polr2g/Thrap3/Ptbp1/Pan2/Exosc3/Lsm4
Mus musculus	GO:0090398	cellular senescence	35	-0.556718	-1.92409	0.000662926	0.00269007	0.00144051	9278	tags=60%, list=22%, signal=47%	Wrn/Zfp217/Cdkn1a/Tbx2/Fbxo4/Lmna/Abl1/Mif/Trp63/Pot1b/Smc5/H2aj/Tbx3/Pml/Smc6/Npm1/Brca2/H2ax/Calr/Nsmce2/Prkcd
Mus musculus	GO:0006405	RNA export from nucleus	23	-0.615557	-1.93031	0.00066868	0.00270055	0.00144612	6396	tags=48%, list=15%, signal=41%	Nup155/Xpo5/Nup214/Nup98/Rae1/Nup62/Pom121l2/Nup62cl/Tpr/Nxf2/Alyref
Mus musculus	GO:0032755	positive regulation of interleukin-6 production	88	-0.422517	-1.70672	0.000669787	0.00270055	0.00144612	10550	tags=44%, list=25%, signal=33%	Il33/Spon2/Akirin2/Tslp/Stat3/Defb25/Nod1/Aif1/Tlr6/Unc93b1/Rab7b/Mapk13/Vegfd/Fcer1g/Il6/Bsg/Traf6/Mavs/Il1rl2/Il36a/Il36b/Tnfsf9/Il36g/Hspd1/Tnfsf4/Myd88/Cyba/Ncl/Wnt5a/Twist1/Ccn1/Rela/Tlr2/Inava/F2r/Hyal2/Ripk2/Hmgb1/Tirap
Mus musculus	GO:0006954	inflammatory response	311	-0.321328	-1.50306	0.000689135	0.00276971	0.00148315	13525	tags=45%, list=32%, signal=31%	Hck/Pf4/Slc11a1/Pla2g2e/Ppbp/Tlr12/Nfkbib/Tnip2/Ccl20/Cxcr6/Cd5l/Kcnj8/Nkg7/Ccrl2/Ticam1/Nfkbiz/Nkiras2/Ptger3/Themis2/Fpr1/Il17ra/Tnf/Scnn1b/Tlr8/Mefv/C5ar1/Il18rap/Itgb2l/Zc3h12a/Pld4/Ccl21b/Ptgfr/Akt1/Lilrb4a/Ccl2/Agtr2/Msmp/Ptger4/Ccl7/Ncf1/Selp/Cxcl3/Il1r1/Ccl21a/Rarres2/Tnip1/Dab2ip/Ccl4/Ccl12/Col6a1/Scyl1/Cnr2/Stat3/Tspan18/Ffar4/Lipa/Dhrs7b/Aif1/Tlr6/Epha2/Mapkapk2/Il18/Cyp26b1/Il17c/Agtr…
Mus musculus	GO:2000045	regulation of G1/S transition of mitotic cell cycle	34	-0.558784	-1.92155	0.000692063	0.00277264	0.00148473	10164	tags=53%, list=24%, signal=40%	Pdpn/Cdkn2c/Tjp3/Senp2/Men1/Cdkn1a/Rb1/Ccnh/Ecd/Psme3/E2f1/Ccnd1/Id2/Tcf3/Kif14/Psme2/Mnat1/Cdk7
Mus musculus	GO:0002244	hematopoietic progenitor cell differentiation	55	-0.486859	-1.83485	0.00069475	0.0027746	0.00148577	10039	tags=53%, list=23%, signal=40%	Apobec3/Tifab/Eml1/3830403N18Rik/Lipa/Cyp2c66/Tnfrsf13b/Fstl3/Psen1/Sfrp1/Dock7/Fst/Prrc2c/Gpatch4/Cebpd/Lyn/Tmem190/Thsd1/Kcp/Cdk6/Sbds/Bmp4/Acp6/Tcaf2/Dock1/Trp53/Esco2/Anln/Hyal2
Mus musculus	GO:0032091	negative regulation of protein binding	47	-0.49923	-1.83649	0.00074855	0.00298003	0.00159578	9719	tags=53%, list=23%, signal=41%	Psme3ip1/Ttc36/Tfip11/Pin1/Rock1/Pex14/Tmbim6/Gtf2f1/Lrpap1/Cdkn1a/Ifit2/Dab2/Dkk1/Slpi/Styx/Styx-ps/Rack1/Park7/Itgb1bp1/Ralb/Aurkb/Bag2/Aurka/Ddx11/Mitd1
Mus musculus	GO:0090263	positive regulation of canonical Wnt signaling pathway	101	-0.407741	-1.6882	0.000781911	0.00310306	0.00166166	9728	tags=50%, list=23%, signal=39%	Egfr/Tnks2/Nfkb1/Jrk/Ppm1b/Nle1/Vps35/Lgr4/Csnk1g3/Rspo4/Fam53b/D1Pas1/Sulf2/Pin1/Sfrp1/Amer1/Col1a1/Peg12/Plekha4/Tmem9/Dkk2/Hhex/Tmem198b/Usp47/Lrrk1/Scel/Ttc21b/Lgr5/Fgf10/Sfrp2/Rbpj/Caprin2/Ddx3x/Csnk1g2/Vcp/Ruvbl1/Gid8/Fgfr2/Gskip/Kank1/Tbl1x/Spin4/Aspm/Ptk7/Usp8/Cdh3/Ilk/Wls/Bambi/Map3k1/Gpc3
Mus musculus	GO:0006352	DNA-templated transcription initiation	20	-0.638504	-1.93869	0.000796255	0.00314023	0.00168157	5611	tags=75%, list=13%, signal=65%	Tbpl2/Tbpl1/Myc/Polr3h/Taf5/Taf7/Brf1/Taf6/Polr2d/Polr1f/Smarca5/Polr2g/Taf12/Taf10/Gtf2b
Mus musculus	GO:0034976	response to endoplasmic reticulum stress	85	-0.432641	-1.74573	0.000794812	0.00314023	0.00168157	9858	tags=47%, list=23%, signal=36%	Atp2a1/Ddrgk1/Ubqln1/Cebpb/Ern2/Uba5/Pdia2/Qrich1/Erp44/Sgf29/Trib3/Srpx/Pmp22/Ufc1/Abl1/Fis1/Jun/Atf4/Tardbp/Ppp1r15b/P4hb/Creb3l2/Eif2b5/Nck2/Bcl2l11/Sdf2l1/Ufm1/Gorasp2/Bcap31/Dnajc10/Eif2s1/Tmtc3/Pdia4/Xbp1/Nck1/Tmem258/Tnfrsf10b/Pdia3/Pdia6/Hspa5
Mus musculus	GO:0000086	G2/M transition of mitotic cell cycle	35	-0.553163	-1.91181	0.00080773	0.00317556	0.00170048	6001	tags=49%, list=14%, signal=42%	Abcb1b/Cdc25b/Taf2/Foxm1/Chek2/Kat14/Plk1/Ccna2/Cdc25c/Chek1/Skp2/Mastl/Cdc25a/Kdm8/Cdk1/Birc5/Arpp19
Mus musculus	GO:0060391	positive regulation of SMAD protein signal transduction	39	-0.537425	-1.91112	0.000824466	0.00323129	0.00173033	9167	tags=56%, list=21%, signal=44%	Gdf11/Gdf7/Tgfbr2/Csnk2b/Bmp5/Gdf5/Tgfbr3/Bmper/Hfe/Dab2/Parp1/Glce/Bmp7/Tgfbr1/Tgfb2/Bmp4/Bmpr1a/Nup93/Gdf6/Twsg1/Atoh8/Bmp2
Mus musculus	GO:0006446	regulation of translational initiation	23	-0.609958	-1.91275	0.000835443	0.00326418	0.00174794	8572	tags=65%, list=20%, signal=52%	Eif4g1/Eif4g2/Eif2ak1/Mknk1/Ncbp1/Ppp1r15b/Mif4gd/Alkbh1/Bzw1/Eif5b/Ncbp2/Eif5/Eif3b/Eif3k/Eif1
Mus musculus	GO:0048705	skeletal system morphogenesis	52	-0.494827	-1.84283	0.00086156	0.00335583	0.00179702	13500	tags=63%, list=32%, signal=43%	Idua/Prkra/Runx2/Alx4/Col11a1/Wwox/Zfand5/Nle1/Acvr2b/Myc/Tfap2a/Ryk/Rflna/Psen1/Hoxb2/Hoxd8/Col1a1/Lrp6/Col2a1/Recql4/Sgpl1/Tbx4/Tcf15/Nkx3-2/Tgfbr1/Tiparp/Arid5b/Pdgfra/Six1/Pdgfrb/Rflnb/Mmp2/Hyal2
Mus musculus	GO:0035987	endodermal cell differentiation	24	-0.607904	-1.92113	0.000870751	0.00338119	0.0018106	13389	tags=75%, list=31%, signal=52%	Myh9/Col11a1/Inhba/Lama3/Col12a1/Mmp8/Col4a2/Col6a1/Lamb3/Col8a1/Brd3/Dab2/Dkk1/Itga5/Mmp14/Itgav/Hmga2/Mmp2
Mus musculus	GO:0008625	extrinsic apoptotic signaling pathway via death domain receptors	37	-0.548802	-1.91751	0.000888325	0.00343885	0.00184147	11224	tags=68%, list=26%, signal=50%	Dele1/Raf1/Fas/Bex3/Bag3/Dab2ip/D1Pas1/Skil/Ngf/Daxx/Bad/Gabarap/Stk4/Bcl2/Pidd1/Dedd/Ddx3x/Casp8ap2/Casp8/Ddx47/Itprip/Tnfrsf10b/Hmgb2/Fadd/Stk3
Mus musculus	GO:0071897	DNA biosynthetic process	23	-0.606428	-1.90168	0.000966205	0.00370192	0.00198234	3822	tags=52%, list=9%, signal=48%	Lox/Poln/Pold3/Lig3/Pold1/Poll/Lin9/Pole/Pold2/Lig1/Pola1/Chrac1
Mus musculus	GO:0030509	BMP signaling pathway	71	-0.450744	-1.76606	0.000968014	0.00370192	0.00198234	8866	tags=45%, list=21%, signal=36%	Gdf7/Sfrp1/Fst/Tgfbr2/Sostdc1/Bmp5/Gdf5/Abl1/Tgfbr3/Spart/Bmper/Hfe/Smad6/Bmpr1b/Bmp7/Sfrp2/Tgfbr1/Usp15/Msx1/Notch2/Chrdl1/Bmp4/Smad5/Bmpr1a/Gdf6/Pdcd4/Wnt5a/Msx2/Twsg1/Ror2/Hes1/Bmp2
Mus musculus	GO:0071364	cellular response to epidermal growth factor stimulus	43	-0.510306	-1.84265	0.000994205	0.00379059	0.00202983	11526	tags=67%, list=27%, signal=49%	Egfr/Foxc1/Plcg1/Akt1/Zfp36/Cfl1/Dab2ip/Iqgap1/Pde8a/Col1a1/Ireb2/Becn1/Zpr1/Dab2/Cad/Med1/Gstp1/Stat5b/Snai2/Mars1/Arpc2/Dusp22/Mcm7/Erbb2/Zfp36l2/Zfp36l1/Syap1/Knstrn/Snx6
Mus musculus	GO:0051607	defense response to virus	177	-0.350194	-1.55431	0.00101069	0.00384184	0.00205727	10937	tags=34%, list=26%, signal=26%	Ifna13/Il10rb/Rnf185/Irf1/Spon2/Apobec3/Rsad2/Parp9/Stat1/Ifi207/Dicer1/Unc93b1/Ilf3/Polr3h/Polr3f/Bnip3/Bcl2/Il6/Ifit2/Samhd1/Ifnk/Becn1/Ddx1/Ifitm3/Plscr1/Trim56/Fv1/Dhx15/Atg7/Polr3k/Mavs/Ndufaf4/Ifitm1/Ncbp1/Pla2g10/Armc5/Polr3c/Itch/Vamp8/Mov10/Ifnar2/Polr3e/Polr3b/Exosc4/Cgas/Ncbp3/Polr3d/Myd88/Sting1/Ddx56/G3bp1/Pmaip1/Bnip3l/Skp2/Irf3/Exosc5/Slfn9/Ifitm2/Polr3g/Fadd/Zcchc3
Mus musculus	GO:0051781	positive regulation of cell division	44	-0.50069	-1.80578	0.00104182	0.00394495	0.00211248	8626	tags=55%, list=20%, signal=44%	Shh/Nkx3-1/Cat/Pdgfa/Men1/Fgf7/Vegfd/Tgfb3/Fgf4/Fgf8/Prok1/Ereg/Gkn1/Ybx1/Igf2/Tgfb2/Btc/Vegfc/Pdgfd/Fgfr2/Itgb1bp1/Hdgf/Mdk/Pdgfc
Mus musculus	GO:0016485	protein processing	87	-0.423775	-1.71096	0.00104407	0.00394495	0.00211248	9288	tags=38%, list=22%, signal=30%	Ift172/Aebp1/Psen1/Atg4b/Pmpcb/Glg1/Cpm/Cpn1/Atg4d/Adam9/Naglu/Mme/Casp9/Pmpca/Pcsk5/Cpz/Ncstn/Bace2/Asprv1/Ddi2/Psenen/Bmp1/Casp2/Zmpste24/Tysnd1/Casp8/Metap2/Pitrm1/Mbtps1/Sde2/Parl/Adam17/Atg4a
Mus musculus	GO:0007368	determination of left/right symmetry	64	-0.446129	-1.7152	0.00105196	0.00396292	0.00212211	10323	tags=42%, list=24%, signal=32%	Shh/Acvr2b/Ift172/Galnt11/Tbx1/Cc2d2a/Fgf8/Rpgrip1l/Dync2li1/Pkd2/Cfc1/Nme7/Pitx2/Fgf10/Tmem107/Nkx3-2/Mks1/Disp1/Alg5/Notch2/Sufu/Rttn/Smo/Arl13b/Wnt5a/Stil/Tgif1
Mus musculus	GO:0009653	anatomical structure morphogenesis	55	-0.479069	-1.80549	0.00107133	0.00402388	0.00215475	14725	tags=65%, list=34%, signal=43%	Smad3/Fbn1/Elf3/Foxd3/Smad1/Foxd1/Dchs1/Hoxb1/Foxc1/Foxa2/Hoxc13/Foxi1/Foxe1/Foxa3/Hoxa13/Foxa1/Pitx3/Frem2/Foxd2/Fras1/Hoxa1/Foxl1/Smad6/Foxq1/Foxc2/Pitx2/Armc5/Smad2/Frem1/T/Gsc/Smad5/Fbn2/Pdgfra/Atoh8/Pitx1
Mus musculus	GO:0042744	hydrogen peroxide catabolic process	25	-0.592997	-1.8975	0.00116543	0.00435139	0.00233013	13003	tags=68%, list=30%, signal=47%	Hbq1b/Mpo/Hbb-bt/Hba-a1/Prdx3/Hbb-bh1/Gpx1/Hbb-y/Cat/Prdx2/Hba-x/Hbb-bh2/Txnrd1/Pxdn/Prdx6/Prdx4/Prdx1
Mus musculus	GO:0051225	spindle assembly	31	-0.554975	-1.8671	0.00117914	0.00438962	0.0023506	11819	tags=68%, list=28%, signal=49%	Tubgcp3/Hdac3/Mapre1/Haus2/Tubgcp5/Dicer1/Tubgcp2/Haus8/Haus4/Sac3d1/Rcc1/Tubgcp4/Ppp2r1b/Haus5/Haus7/Cep63/Haus6/Tpx2/Rps3/Haus1/Haus3
Mus musculus	GO:0002218	activation of innate immune response	46	-0.483851	-1.77161	0.00126159	0.00465535	0.0024929	14326	tags=52%, list=34%, signal=35%	Trim12a/Sfpq/Trim30b/Trim30c/Ifi205/Pspc1/Ikbke/Aim2/Ifi204/Ifi207/Prkdc/Tbk1/Ifi211/Mavs/Sin3a/Nono/Rbm14/Cgas/Sting1/Xrcc6/Hmgb1/Xrcc5/Zcchc3/Casp6
Mus musculus	GO:0045732	positive regulation of protein catabolic process	70	-0.447056	-1.74865	0.00126044	0.00465535	0.0024929	10073	tags=49%, list=24%, signal=37%	Dcaf1/Vps35/Gga1/Foxo1/Cblb/Amer1/Asb9/Atg4b/Trib3/Axin1/Ndufa13/Gja1/Ezr/Atg7/Faf1/Asb5/Itch/Nkd1/Stx5a/Tiparp/Msn/Vcp/Ddb1/Wnt5a/Snx1/Nedd4/Rhbdd1/Sec22b/Pttg1ip/Dtl/Oaz1/Rbx1/Rdx/Cul4a
Mus musculus	GO:0042307	positive regulation of protein import into nucleus	42	-0.505656	-1.81541	0.00126849	0.00466715	0.00249921	8588	tags=60%, list=20%, signal=48%	Uaca/Hdac3/Zc3h12a/Shh/Bag3/Psen1/Cdh1/Dmap1/Hsp90ab1/Il6/Zpr1/Flna/Mavs/Gli3/Trim28/Smo/Nutf2/Ran/Brca1/Tnfrsf1a/Nutf2-ps1/Tpr/Prkcd/Cdk1/Xbp1
Mus musculus	GO:0051092	positive regulation of NF-kappaB transcription factor activity	108	-0.389122	-1.63116	0.00127368	0.00467264	0.00250216	10485	tags=45%, list=25%, signal=34%	Card11/Trim30c/Ticam1/Lrrfip1/Tnf/Eif2ak2/Malt1/Il18rap/Ltf/Crnn/Zbtb7a/Lrrfip2/Aim2/Ddrgk1/Prdx3/Nod1/Cib1/Il18/Rab7b/Prkd1/Fer/Ripk3/Irak1/Ube2n/Cd40/Traf6/Ikbkb/Prkci/Traf5/Ripk4/Ikbkg/Irak3/Lamtor5/Myd88/Prkch/Psma6/Ror1/Wnt5a/Npm1/Rela/Tlr2/Mtdh/Ripk1/Traf2/Ppia/Ripk2/Rps3/Tirap/Bcl10
Mus musculus	GO:0045815	transcription initiation-coupled chromatin remodeling	33	-0.541383	-1.85339	0.00128325	0.00469408	0.00251364	11653	tags=64%, list=27%, signal=46%	Pabpc1l/Smarcb1/Nr3c1/Ctcfl/Atad2b/Men1/Spi1/Sgf29/Sphk2/Vps72/Kat8/Rbbp5/Ash2l/N6amt1/Rbm14/Wdr5/Macroh2a1/Dpy30/Trmt112/Brd7/Atad2
Mus musculus	GO:0032781	positive regulation of ATP-dependent activity	20	-0.628599	-1.90861	0.00130228	0.00473623	0.00253621	4404	tags=50%, list=10%, signal=45%	Fgf10/Dnajc9/Atp1b3/Ahsa1/Dnajb1/Dnajc24/Tor1aip2/Dnajb11/Pfn1/Tor1aip1
Mus musculus	GO:0034599	cellular response to oxidative stress	85	-0.423229	-1.70775	0.00130028	0.00473623	0.00253621	10203	tags=51%, list=24%, signal=39%	Htra2/Slc4a11/Vkorc1l1/Arnt/Prdx3/Aif1/Stx4a/Tmem161a/Ermp1/Prkd1/Prdx2/Stx2/Parp1/Naglu/Atf4/Pyroxd1/Coq7/Nqo1/Chchd2/Pycr1/Gjb2/Lonp1/Hif1a/Selenon/Bmp4/Prr5l/Fancd2/G6pdx/Park7/Selenos/Nfe2l2/Prkaa1/Stk26/Pycr2/Pnpt1/Stk24/Rbx1/Prkcd/Gsr/Ppia/Xbp1/Vrk2/Slc25a24
Mus musculus	GO:0048026	positive regulation of mRNA splicing, via spliceosome	25	-0.58731	-1.8793	0.00143382	0.00518478	0.0027764	5118	tags=40%, list=12%, signal=35%	Ncbp1/Nup98/Rbmxl1/Ncl/Prdx6/Tra2b/Thrap3/Snw1/Slirp/Rbm3
Mus musculus	GO:0031507	heterochromatin formation	66	-0.450706	-1.73376	0.00154835	0.00558292	0.0029896	6489	tags=44%, list=15%, signal=37%	Lmnb2/Lmna/Rb1/Cbx5/Smarcad1/Sin3a/Uhrf1/Ezh2/H2ac12/Lmnb1/Pole3/Cbx3/H2aj/Macroh2a1/H2al1f/H2az2/Cbx1/Spty2d1/Smarca5/H2ax/Hmga2/Hells/H1f0/H2az1/Mis18a/H2ac8/Eed/H2ac24/Hdac1
Mus musculus	GO:0032211	negative regulation of telomere maintenance via telomerase	21	-0.618077	-1.90778	0.00157733	0.0056712	0.00303687	4425	tags=71%, list=10%, signal=64%	Nat10/Ctc1/Dcp2/Pif1/Exosc10/Pot1a/Pot1b/Hnrnpc/Stn1/Pml/Pinx1/Hnrnpu/Tinf2/Trp53/Terf1
Mus musculus	GO:0036342	post-anal tail morphogenesis	27	-0.563706	-1.83104	0.00159191	0.00570736	0.00305624	8871	tags=52%, list=21%, signal=41%	Epha2/Lrp6/Axin1/Trp63/Prickle1/Tcf15/Hotair/Sfrp2/T/Wnt5a/Med12/Hottip/Palb2/Tmed2
Mus musculus	GO:0032481	positive regulation of type I interferon production	32	-0.537402	-1.83251	0.00179264	0.00637271	0.00341253	10843	tags=62%, list=25%, signal=47%	Ikbke/Gapdh-ps15/D1Pas1/Gapdh/Irak1/Tank/Tbk1/Mavs/Ticam2/Irf5/Cgas/Ddx3x/Myd88/Sting1/G3bp1/Kpna2/Kpna2rt/Irf3/Uap1/Zcchc3
Mus musculus	GO:0048706	embryonic skeletal system development	54	-0.466702	-1.75404	0.0019238	0.00680067	0.0036417	10343	tags=43%, list=24%, signal=32%	Hoxc5/Shh/Dlx3/Hoxa3/Sulf2/Col1a1/Hoxd9/Hoxa9/Sulf1/Pcsk5/Nkx3-2/Mks1/Dmrt2/T/Slc35d1/Bmp4/Ednra/Hand2/Tapt1/Wnt5a/Gas1/Sp3/Wnt11
Mus musculus	GO:0000380	alternative mRNA splicing, via spliceosome	21	-0.611487	-1.88744	0.00193111	0.00680745	0.00364532	6547	tags=62%, list=15%, signal=52%	Hnrnpul1/Puf60/Esrp2/Slu7/Rsrc1/Strap/Esrp1/Rbm17/Srsf1/Hnrnpu/Srsf6/Hnrnpm/Srsf9
Mus musculus	GO:0030178	negative regulation of Wnt signaling pathway	42	-0.498812	-1.79084	0.00198295	0.00697071	0.00373275	7361	tags=45%, list=17%, signal=37%	Sostdc1/Rnf43/Dkk1/Wif1/Hic1/Sfrp2/Barx1/Nkd1/Nxn/Nkd2/Rack1/Frzb/Gsc/Mdfi/Grb10/Notum/Vgll4/Shisa2/Lzts2
Mus musculus	GO:0048754	branching morphogenesis of an epithelial tube	21	-0.610694	-1.88499	0.00201956	0.00706578	0.00378366	10323	tags=76%, list=24%, signal=58%	Shh/Nkx3-1/Hnf1b/Dicer1/Gdf7/Slit2/Wnt9b/Mycn/Gli3/Gli2/Fgf10/Wnt4/Met/Igf1/Mmp14/Clic4
Mus musculus	GO:0001890	placenta development	48	-0.480722	-1.77411	0.00206966	0.00721521	0.00386368	9321	tags=48%, list=22%, signal=38%	Llgl2/Hsd17b2/Cul7/Etv2/Birc2/Hsp90ab1/Tex19.1/Mme/Dnmt3l/Mapk14/Pbrm1/Met/Notch2/Alkbh1/Ccdc134/Fbn2/Gjb3/Phlda2/Ccnf/Rps6/Il11ra1/Map3k4/Cdkn1c
Mus musculus	GO:0061952	midbody abscission	23	-0.589607	-1.84894	0.00211716	0.0073605	0.00394148	7288	tags=52%, list=17%, signal=43%	Chmp2a/Stx2/Spart/Chmp6/Ist1/Chmp1b/Cep55/Pdcd6ip/Aurkb/Mitd1/Kif20a/Vps4b
Mus musculus	GO:2001244	positive regulation of intrinsic apoptotic signaling pathway	32	-0.533827	-1.82032	0.00212615	0.00737142	0.00394733	12850	tags=58%, list=30%, signal=40%	Siah1a/Ddit3/Cav1/S100a8/S100a9/Nupr1/Nkx3-1/Becn1/Il19/Bclaf1/Fis1/Rack1/Taf6/Bub1/Siah1b/Bcl2l11/Pmaip1/Bcap31/Trp53
Mus musculus	GO:0051085	chaperone cofactor-dependent protein refolding	31	-0.537572	-1.80855	0.00231384	0.00800019	0.00428403	4209	tags=39%, list=10%, signal=35%	Hspe1-rs1/Ero1a/Hspa9/Dnajb1/Tor2a/Sdf2l1/Ptges3/Hspe1/Tor1b/Hspa14/Hspa5/Bag1
Mus musculus	GO:0140374	antiviral innate immune response	66	-0.437416	-1.68264	0.0023673	0.00816266	0.00437103	7364	tags=33%, list=17%, signal=28%	Ube2n/Ifit2/Atad3a/Tbk1/Traf6/Dhx15/Morc3/Mavs/Clpb/Trim6/Dhx16/Pde12/Rnf135/Rpsa/Phb1/Sting1/Smarca5/Phb2/Rela/Irf3/Uap1/Nck1
Mus musculus	GO:0030097	hemopoiesis	70	-0.434549	-1.69973	0.00243251	0.00836465	0.00447919	8573	tags=43%, list=20%, signal=34%	Yy1/Men1/Sfrp1/Tek/Meis1/Ccr2/Bcl2/Vpreb1a/Zbtb32/Kdr/Glrx5/Pbxip1/Pgm3/Cd34/Myo1e/Sgpl1/Armc5/Ezh2/Tafazzin/Rbpj/Tiparp/Melk/Brca2/Twsg1/Tacc3/Zfp36l2/Rpa1/Mknk2/Cnn2/Cul4a
Mus musculus	GO:0002286	T cell activation involved in immune response	20	-0.610458	-1.85353	0.00246785	0.00846311	0.00453192	11092	tags=55%, list=26%, signal=41%	Gm13272/Ifna13/Ifna16/Psen1/Gm13271/Gm13276/Ifnk/Lcp1/Ifne/Ifnz/Gm13283
Mus musculus	GO:0043433	negative regulation of DNA-binding transcription factor activity	47	-0.470264	-1.72994	0.0025696	0.00877428	0.00469855	10262	tags=46%, list=24%, signal=35%	Nupr1/Foxa2/Hdac2/Sirt1/Men1/Pex14/Heyl/Paxip1/Pias2/Fzd6/Rnf2/Flna/Pla2g10/Taf3/Rlim/Ezh2/Sumo1/Trib1/Id2/Phb2/Id3/Id1
Mus musculus	GO:0016477	cell migration	280	-0.310212	-1.43283	0.00257249	0.00877428	0.00469855	8265	tags=34%, list=19%, signal=27%	Nedd9/Mertk/Lamc1/Pik3cg/Cdh1/Bdkrb1/Flt4/Ptk2/Lamb3/Rras2/Cthrc1/Pak2/Col5a1/Bcl2/Cd44/Prop1/Kdr/Itgb6/Lcp1/Tgfbr3/Arpc5l/Prkci/Pik3c2a/Rras/Sdc4/Thbs1/Cd248/Prickle1/Cttn/Fgfr4/Lamb1/Gpc4/Ptk6/Jam3/Sh3d21/Cd2ap/Tnfaip1/Ang2/Efna1/Six2/Efs/Crk/Itgb5/Wwc2/Tgfb2/Arf4/Coro1b/Rhbdf1/Pik3c2g/Ctnna1/Gpc6/Palld/Syde1/Cep85/Limd1/Rps6kb1/Nck2/Axl/Pdgfra/Mmp14/Wnt5a/Ephb3/Phb2/Rac1/Itgav/Rhoc/Sh3bp1/Depd…
Mus musculus	GO:0071902	positive regulation of protein serine/threonine kinase activity	28	-0.548018	-1.79493	0.00268662	0.00911429	0.00488062	14477	tags=82%, list=34%, signal=54%	Map2k1/Irgm2/Ppp2ca/Camk1/Adrb2/Pim1/Igtp/Ltf/Irgm1/Dab2ip/D1Pas1/C1qtnf9/Tab1/Map2k2/Pih1d1/Ezh2/Ddx3x/Ralb/Hmga2/Pdcd10/Etaa1/Rhoa/Syap1
Mus musculus	GO:0043536	positive regulation of blood vessel endothelial cell migration	41	-0.50151	-1.79872	0.00271057	0.00917089	0.00491093	11181	tags=59%, list=26%, signal=43%	Plcg1/Gata2/Akt1/Sirt1/Angpt1/Prkd1/Angpt4/Cd40/Kdr/Hspb1/Fgfr1/Fgf18/Thbs1/Igf2/Alox12/Hif1a/Vegfc/Igf1/Ets1/Nfe2l2/Map2k3/Amot/Hmgb1/Adam17
Mus musculus	GO:0050680	negative regulation of epithelial cell proliferation	67	-0.434517	-1.6776	0.00274052	0.00924743	0.00495192	10173	tags=43%, list=24%, signal=33%	Hpn/Nkx3-1/Dab2ip/Men1/Sfrp1/Lrp6/Stk4/Gdf5/Rida/Rb1/Dab2/A4gnt/Hsf1/Suz12/Sfrp2/Tgfb2/Cdk6/Pex2/B4galt1/Bmp4/Sox9/Fgfr2/Wnt5a/Gas1/Npm1/Tinf2/Cdkn1c/Stk3/Gpc3
Mus musculus	GO:1902894	negative regulation of miRNA transcription	26	-0.556057	-1.78048	0.00274832	0.00924901	0.00495276	3881	tags=35%, list=9%, signal=31%	Tgfbr1/Hif1a/Bmp4/Sox9/Twist1/Nfatc4/Rela/Rara/Rest
Mus musculus	GO:0006693	prostaglandin metabolic process	39	-0.512872	-1.82381	0.00279765	0.00938997	0.00502824	14787	tags=62%, list=35%, signal=40%	Ptgr2/Akr1c14/Akr1b7/Gstp3/Atp6v1b1/Ptgs1/Gstm1/Akr1cl/Comt/Pdpn/Akr1c21/Gstp-ps/Ces2f/Hpgd/Cyp2s1/Ces2c/Gsta1/Ces2g/Ces2b/Gstp1/Ptgr1/Ptges3/Ptges/Akr1b1
Mus musculus	GO:0097421	liver regeneration	32	-0.526523	-1.79541	0.00293268	0.00981707	0.00525695	14327	tags=75%, list=34%, signal=50%	Ptch1/Cpb2/Rgn/Cpt1a/Serpina10/Tnf/Ggt1/Egfr/Ihh/Sulf2/Hmox1/Cldn1/Hfe/Gli1/Gli3/Ucp2/Il10/Ezh2/Rpl10/Gfer/Pcna/Aurka/Pnpt1/Tyms
Canis lupus familiaris	GO:0007339	binding of sperm to zona pellucida	25	-0.578055	-2.75121	6.35658e-06	3.26728e-05	1.25793e-05	14527	tags=100%, list=42%, signal=58%	ZP3/ZP4/ZP1/CRISP1/LOC119877622/SPA17/LOC119877581/LOC119878485/ADAM32/LOC482849/ADAM18/LOC119866150/LOC475575/LOC119875695/LOC607729/LOC100687282/LOC119877585/ZPBP2/ZPBP/ADAM2/LY6K/TEX101/LOC119874440/FETUB
Canis lupus familiaris	GO:0008584	male gonad development	20	-0.618416	-2.72554	7.59302e-06	3.7527e-05	1.44483e-05	12692	tags=95%, list=37%, signal=60%	LOC119877622/LOC119877581/FSHR/LOC490896/ADAM20/LOC119869006/LOC119876498/ADAM29/LOC119872887/LOC119866150/LOC119863977/ADAM21/LOC486076/LOC100687282/LOC119877585/LOC100682600/LOC119876499/BIK/AR
Canis lupus familiaris	GO:0042632	cholesterol homeostasis	21	-0.547325	-2.46581	0.000564597	0.00138192	0.000532052	2880	tags=67%, list=8%, signal=61%	CYP7B1/APOC3/APOA2/SOAT2/CYP7A1/PLA2G12B/APOA5/CYP39A1/ANGPTL3/APOB/MTTP/APOA4/ABCG8/ABCG5
Canis lupus familiaris	GO:0007596	blood coagulation	23	-0.48533	-2.2472	0.000978852	0.00222624	0.000857123	2618	tags=52%, list=8%, signal=48%	PROC/LOC119877046/SERPIND1/F10/FGG/FGB/F2/MPIG6B/FGA/F9/HGFAC/F5
Canis lupus familiaris	GO:0006805	xenobiotic metabolic process	20	-0.489624	-2.15792	0.00169844	0.00373076	0.00143638	1976	tags=45%, list=6%, signal=42%	CYP2A7/CYP2D15/CYP2A13/CYP2B6/CYP2E1/LOC100688697/CYP2C18/LOC474938/LOC119865014
Felis catus	GO:0006955	immune response	180	-0.528032	-3.22523	7.4486e-25	1.84725e-22	8.54629e-23	7480	tags=64%, list=22%, signal=50%	IL21/ENPP1/MCP-1/CCR4/LOC101086516/MICB/TLR3/CD274/LOC123385772/C9/TNF/LOC100302540/ENDOU/LOC101099296/CCL25/LOC111559122/C7/LIF/CST7/LOC111559123/LOC105259666/TLR1/LOC100302541/TNFSF11/CCR7/C6/IL6/LOC101082237/ACKR2/LOC101099272/AZGP1/ACKR4/LOC102902043/IFNG/PDP/CD4/LOC101081599/LOC101098301/CD40LG/IL18/LOC111560441/CCR1/LTA/CD1D/EDA/CXCR5/CCL19/VPREB3/LOC101080285/CCR9/CXCR2/LOC101088996/LOC101…
Felis catus	GO:0006954	inflammatory response	109	-0.53357	-3.02166	6.04705e-16	3.74917e-14	1.73455e-14	7328	tags=63%, list=22%, signal=50%	MCP-1/CCR4/LOC101086516/TLR3/C5AR1/LOC100302540/CCL25/PTGFR/CD14/LOC111560178/TLR1/LOC100302541/CCR7/LOXL3/CXCL13/PTGIR/IL17A/LOC102902043/CXCL11/LTB4R/LOC101081599/IL17F/IL18/LOC102901432/CCR1/REL/CCL19/RELA/CXCL10/CCRL2/LOC101081091/PTGDR2/CXCR6/CCL14/CCL20/LTB4R2/IL2RA/LOC101082667/PTGER2/CCL16/CD44/TLR6/ANXA1/LOC101094593/ADAM8/CMKLR2/TNFRSF4/CD40/CXCL9/PYCARD/CCL22/NFKB2/CXCR3/NFKB1/CCL5/CII…
Felis catus	GO:0045087	innate immune response	68	-0.531019	-2.7072	7.54063e-10	1.70007e-08	7.86535e-09	6175	tags=56%, list=19%, signal=46%	CRP/LOC101097963/FGR/RNASE7/FCER1G/LOC111560075/TRIM14/YES1/LY86/LOC105260478/BPI/REL/RELA/SRMS/ANG/STING1/HCK/BLK/LOC101092190/FRK/LOC101091490/PTK6/TRIM56/ZAP70/LY96/DEFB135/WFDC3/SYK/PPP1R14B/PYCARD/NFKB2/RIPK2/NFKB1/LCK/LYN/RELB/TRIM35/MYD88
Felis catus	GO:0002181	cytoplasmic translation	42	-0.611232	-2.82994	7.04757e-09	1.1652e-07	5.39078e-08	3021	tags=48%, list=9%, signal=43%	LOC101099318/LOC109502817/LOC123384228/RPL15/LOC101085971/LOC109497687/RPL9/RPSA/RPL31/RPL8/RPL22L1/RPL29/RPL26/RPL24/RPL36/RPL17/RPL22/RPLP1/RPL35A/RPLP0
Felis catus	GO:0007229	integrin-mediated signaling pathway	43	-0.526198	-2.43622	2.46174e-06	2.34812e-05	1.08636e-05	6332	tags=56%, list=19%, signal=45%	MPIG6B/ITGA2/FGR/ITGAL/ITGA11/ITGB3/ZYX/ITGAE/ITGA6/ITGAX/LOC101087216/ITGA1/MADCAM1/FYB1/ITGB2/FERMT3/ITGB1/ITGB4/ITGA5/FERMT1/ILK/ITGB7/TXK/TEC
Felis catus	GO:0030593	neutrophil chemotaxis	43	-0.519103	-2.40337	4.03261e-06	3.51046e-05	1.62411e-05	8277	tags=67%, list=25%, signal=51%	LOC101094096/CCL26/LOC101085650/MCP-1/LOC101086516/LOC100302540/CCL25/LOC111560178/FCER1G/LOC100302541/CXCL13/CXCL11/LOC101081599/LOC102901432/CCL19/CXCR2/CXCL10/LOC101081091/CCL14/CCL20/LOC101082667/CCL16/LOC101094593/CXCL9/CCL22/JAML/CCL5/CCL1/LGALS3
Felis catus	GO:0019068	virion assembly	38	-0.54267	-2.44266	5.48773e-06	4.39018e-05	2.03111e-05	4688	tags=53%, list=14%, signal=45%	LOC111561459/LOC123384386/LOC123382218/LOC123383972/LOC123386868/LOC123385439/LOC111560404/LOC123385020/LOC111560607/LOC123381337/LOC123386531/LOC123385182/LOC111557442/LOC123386530/LOC123385412/LOC101080632/LOC123386865/LOC111560874/LOC111557541/LOC111558290
Felis catus	GO:0006935	chemotaxis	26	-0.595642	-2.42785	1.47898e-05	0.000104796	4.84838e-05	5101	tags=73%, list=15%, signal=62%	CCR4/C5AR1/CCR7/ACKR2/ACKR4/PTAFR/FES/ACKR3/CCR1/CXCR5/CCR9/CCRL2/CXCR6/CXCR4/XCR1/CCR6/CXCR3/CCR8/CCR2
Felis catus	GO:0000724	double-strand break repair via homologous recombination	52	-0.457095	-2.22157	1.56131e-05	0.000107557	4.97611e-05	6821	tags=50%, list=20%, signal=40%	SMC5/RAD51B/RAD51AP1/LOC102902535/RPA1/RAD51D/MCM8/NSMCE2/RMI1/SMC6/MCM9/RBBP8NL/RAD52/RPA2/HUS1/MMS22L/RECQL4/SFR1/BRCA1/RFWD3/LOC123378902/BRCA2/PPP4C/NABP1/RAD51/RBBP8
Felis catus	GO:0019221	cytokine-mediated signaling pathway	65	-0.420689	-2.16616	1.94524e-05	0.000130383	6.03217e-05	6864	tags=48%, list=21%, signal=38%	IFNA8/CSF3R/IL31RA/IFNE/IL1F10/IL7R/STAT4/TYK2/MPL/LOC102899271/IL12RB2/IL3RA/IL23R/EBI3/IL5RA/IL36G/IL21R/IL13RA2/IL27RA/CRLF1/IL2RG/PRLR/IL2RB/STAT6/LOC102901718/CSF2RB/STAT5A/IL4R/JAK3/IL13RA1/CRLF2
Felis catus	GO:0007166	cell surface receptor signaling pathway	103	-0.347843	-1.95915	3.40915e-05	0.000216787	0.000100296	5240	tags=47%, list=16%, signal=39%	SCTR/ADGRF4/MS4A7/FCRLA/FCGR3A/LOC101083497/ADGRF2/ADGRG7/ADGRA2/ADGRG4/LOC102902259/LOC123382745/MS4A10/FCRL1/MS4A1/GPR157/FCRL2/ADGRD1/CD3G/LOC101091924/FCRLB/CD247/FCRL3/MS4A2/GCGR/GLP2R/PDCD1LG2/LOC111559549/ADGRA3/LOC101081000/SPN/LOC102902042/MAPK7/ANXA1/LOC101092582/FCRL5/CD3E/LOC101100284/CD3D/LOC102902189/CD80/FCRL4/ADGRE5/ADGRG5/FCGR2B/CCR8/CBLC/FCER1A
Felis catus	GO:0007160	cell-matrix adhesion	44	-0.480141	-2.23101	4.71378e-05	0.000292254	0.000135211	6075	tags=48%, list=18%, signal=39%	ITGA2/SNED1/NID1/ITGAL/ITGA11/ITGB3/ITGAE/STRC/ITGA6/ITGAX/LOC101087216/ITGA1/ITGB2/FERMT3/ITGB1/ITGB4/ITGA5/FERMT1/ILK/CD96/ITGB7
Felis catus	GO:0050870	positive regulation of T cell activation	24	-0.591299	-2.32886	8.21045e-05	0.000462771	0.0002141	4014	tags=67%, list=12%, signal=59%	LOC101085793/LOC101098301/LOC111560441/LOC101088996/LOC101088734/LOC101090518/LOC111557369/LOC105260055/LOC109497182/LOC111560443/LOC111558969/LOC111556169/LOC100169654/LOC123381268/B2M/LOC111556173
Felis catus	GO:0051607	defense response to virus	36	-0.495363	-2.19041	0.000133376	0.000735049	0.00034007	4500	tags=36%, list=14%, signal=31%	TLR7/LOC109501928/LOC101100156/SAMHD1/STING1/LOC101091490/APOBEC3Z3/AICDA/APOBEC3C/CD40/ISG20/LOC101086846/LOC123386744
Felis catus	GO:0006260	DNA replication	31	-0.531461	-2.25722	0.000165707	0.00087437	0.000404526	7190	tags=55%, list=22%, signal=43%	POLA1/POLD3/SLX4/MCM4/RPA1/MCM2/RPA2/RFC1/ORC6/TICRR/MCM5/GINS1/MCM10/MCM7/MCM3/GINS2/POLE
Felis catus	GO:0071222	cellular response to lipopolysaccharide	31	-0.523633	-2.22398	0.000219363	0.0010974	0.000507713	8911	tags=61%, list=27%, signal=45%	TNIP1/CD180/LOC101094096/CD274/LOC101097230/IL1F10/SHPK/LOC111560178/CXCL13/CXCL11/IL36G/LOC102901432/CXCL10/PDCD1LG2/LY96/LOC101094593/CD80/CXCL9/TNIP2
Felis catus	GO:0031424	keratinization	31	-0.522811	-2.22048	0.000225676	0.0010974	0.000507713	10166	tags=74%, list=31%, signal=52%	KRT4/LOC101096742/KRT84/LOC101098967/LOC101099477/KRT71/LOC105260741/LOC101096492/KRT85/KRT72/KRT78/KRT74/KRT1/KRT77/LOC101100226/LOC101097497/KRT82/KRT73/KRT79/KRT5/KRT80/KRT6A/LOC101100486
Felis catus	GO:0070098	chemokine-mediated signaling pathway	36	-0.475724	-2.10357	0.000280911	0.00129011	0.000596867	8277	tags=67%, list=25%, signal=50%	LOC101094096/CCL26/MCP-1/LOC101086516/LOC100302540/CCL25/LOC111560178/LOC100302541/CXCL13/CXCL11/LOC101081599/LOC102901432/CCL19/CXCL10/LOC101081091/CCL14/CCL20/CCL16/LOC101094593/CXCL9/CCL22/CCL5/CCL1/CXCL12
Felis catus	GO:0051603	proteolysis involved in protein catabolic process	31	-0.503424	-2.13814	0.000478956	0.00204795	0.00094748	5724	tags=42%, list=17%, signal=35%	LOC111559122/PSMB10/LOC111559123/PDP/LOC101086605/CTSS/CTSK/PSMB9/CTSW/PSMB8/CTSZ/CTSH/CTSC
Felis catus	GO:0000027	ribosomal large subunit assembly	27	-0.535247	-2.20639	0.00061233	0.00248723	0.00115072	7859	tags=63%, list=24%, signal=48%	RPF2/MRTO4/LOC101081129/LOC101098239/LOC109502516/LOC111561722/LOC102901367/TRAF7/LOC101093001/LOC101085971/NLE1/NOP53/RPL3/RPL23A/RPL10/RPL5/RPLP0
Felis catus	GO:0007059	chromosome segregation	20	-0.564992	-2.02887	0.00106498	0.00394202	0.00182377	3163	tags=60%, list=9%, signal=54%	MIS18A/LOC101093878/CENPT/NDE1/SKA3/TTK/OIP5/SKA1/CENPN/SPC25/DLGAP5/CENPW
Felis catus	GO:0006635	fatty acid beta-oxidation	20	-0.562139	-2.01863	0.00110268	0.00402154	0.00186056	7512	tags=65%, list=23%, signal=50%	HADHB/ACADM/DECR1/ACAT1/ECHS1/ABCD1/HADHA/ECI1/ACAA2/CPT2/HADH/ABCD4/ECHDC2
Felis catus	GO:0001916	positive regulation of T cell mediated cytotoxicity	23	-0.530575	-2.07871	0.00152377	0.00517666	0.00239497	6971	tags=65%, list=21%, signal=52%	MICB/LOC101099296/LOC105259666/LOC101082237/LOC101099272/CD1D/LOC101080285/LOC101081274/LOC105260178/FLAI-K/LOC101082822/LOC102899212/LOC123385326/LOC105260551/FLA-I
Felis catus	GO:0033627	cell adhesion mediated by integrin	29	-0.480401	-1.98572	0.00148311	0.00517666	0.00239497	4337	tags=45%, list=13%, signal=39%	ITGAL/ITGA11/ITGB3/ITGAE/ITGA6/ITGAX/LOC101087216/ITGA1/ITGB2/ITGB1/ITGB4/ITGA5/ITGB7
Felis catus	GO:0008584	male gonad development	21	-0.521774	-1.93928	0.00186689	0.00609197	0.00281844	12559	tags=81%, list=38%, signal=50%	LOC123381168/LOC123386296/LOC123386298/LOC101088229/LOC123386294/LHCGR/LOC101084205/LOC123381170/LOC123381167/LOC101082414/ADAM29/LOC101087152/LOC123386295/LOC123386293/FSHR/AR/BIK
Felis catus	GO:0036297	interstrand cross-link repair	21	-0.521496	-1.93825	0.00186689	0.00609197	0.00281844	6580	tags=62%, list=20%, signal=50%	FANCG/FAAP100/SLX4/RAD51AP1/FANCA/LOC102902535/FANCB/FANCF/FANCL/DCLRE1C/RFWD3/FANCC/FAAP24
Felis catus	GO:0042981	regulation of apoptotic process	65	-0.330212	-1.70029	0.00234919	0.00739978	0.0034235	5103	tags=38%, list=15%, signal=33%	TNFAIP8L1/CARD8/CARD6/TP53BP2/LOC123384845/FADD/CARD10/DEDD/LOC105261186/LOC109499336/TRAF2/TNFAIP8L2/CIDEB/TRAF4/ABL1/BCL2L15/CASP4/TRAF5/PYCARD/CARD14/ANP32B/BAK1/TNFAIP8/NOD2/BCL2L12
Felis catus	GO:0000028	ribosomal small subunit assembly	24	-0.510312	-2.00989	0.00240508	0.00745574	0.00344939	1016	tags=29%, list=3%, signal=28%	RPSA/RPS14/RPS15/RPS27/RPS5/RPS19/RPS27L
Felis catus	GO:0006749	glutathione metabolic process	24	-0.507664	-1.99946	0.00252841	0.00774131	0.00358151	6051	tags=58%, list=18%, signal=48%	GSTM3/OPLAH/HPGDS/TXNRD3/LOC101100824/TXNRD2/LOC101083623/LOC101084793/GSR/GSTK1/LOC101092550/LOC101096317/GPX1/ETHE1
Felis catus	GO:0002548	monocyte chemotaxis	23	-0.51136	-2.00343	0.00266743	0.00806734	0.00373235	8086	tags=70%, list=24%, signal=53%	CCL26/MCP-1/LOC101086516/LOC100302540/CCL25/LOC100302541/LOC101081599/CCL19/LOC101081091/CCL14/CCL20/CCL16/CCL22/CCL5/CCL1/LGALS3
Felis catus	GO:0071347	cellular response to interleukin-1	23	-0.509802	-1.99733	0.0028255	0.0082438	0.00381398	8086	tags=70%, list=24%, signal=53%	CCL26/MCP-1/LOC101086516/LOC100302540/CCL25/LOC100302541/LOC101081599/CCL19/LOC101081091/CCL14/CCL20/CCL16/CD40/CCL22/CCL5/CCL1
Felis catus	GO:0071356	cellular response to tumor necrosis factor	23	-0.509802	-1.99733	0.0028255	0.0082438	0.00381398	8086	tags=70%, list=24%, signal=53%	CCL26/MCP-1/LOC101086516/LOC100302540/CCL25/LOC100302541/LOC101081599/CCL19/LOC101081091/CCL14/CCL20/CCL16/CD40/CCL22/CCL5/CCL1
Felis catus	GO:0015074	DNA integration	26	-0.472244	-1.92488	0.00277624	0.0082438	0.00381398	6301	tags=54%, list=19%, signal=44%	LOC123385878/LOC123383349/LOC123386408/LOC123382218/LOC123383972/LOC123385020/LOC111560607/LOC123386531/LOC123385182/LOC111557442/LOC123386530/LOC123385412/LOC123386865/LOC111558290
Felis catus	GO:0045109	intermediate filament organization	37	-0.424183	-1.91274	0.00320618	0.00913944	0.00422835	9255	tags=73%, list=28%, signal=53%	LOC101096742/KRT84/LOC101098967/LOC101099477/KRT71/LOC105260741/LOC101096492/KRT27/BFSP2/KRT25/KRT85/KRT72/KRT78/KRT74/KRT1/KRT77/LOC101100226/LOC101097497/VIM/KRT82/KRT73/TCHH/KRT79/KRT5/KRT80/KRT6A/LOC101100486
Ovis aries	GO:0006412	translation	275	-0.536316	-3.05373	1.60639e-32	4.43364e-30	2.53641e-30	3448	tags=41%, list=13%, signal=36%	MRPL17/LOC101109212/LOC105606567/LOC101117063/LOC101102541/LOC101120300/LOC101122127/SRBD1/LOC101120236/GSPT1/MRPL10/LOC101109545/LOC101121718/LOC101121379/LOC114112903/LOC114108769/LOC101107920/LOC114112955/LOC101103150/LOC101104787/LOC101106881/FAU/LOC114108601/LOC105601979/RPS27L/LOC114114491/LOC114116599/LOC101109132/RPL39/LOC101116863/RPL23A/MRRF/LOC101122834/LOC101109646/LOC114118103/LOC114…
Ovis aries	GO:0006955	immune response	207	-0.524589	-2.90975	3.0148e-23	4.16042e-21	2.3801e-21	7556	tags=63%, list=29%, signal=45%	CCL19/LOC101114285/CCL21/LOC114110263/C7/CCRL2/LOC114116134/CD1D/LOC101111409/CTSK/IL21/TNFSF13/CCL22/LOC114108725/C6/LOC101110634/TLR5/LOC101119832/CCL24/LOC101114790/DYA/LOC101108811/LTA/LOC101109219/CCR7/LOC101111035/LOC101111303/CXCR4/RXFP4/CXCR5/CCR5/CCL26/IL15/LOC101106024/CXCL12/CXCR2/LIF/LOC101117971/LOC114116224/CCR8/LTB/TNFSF15/PDCD1LG2/CCR3/LOC101122122/IL2/CD70/TLR4/CCL28/LOC101121838…
Ovis aries	GO:0006954	inflammatory response	119	-0.557193	-2.85979	3.34949e-16	3.08153e-14	1.76289e-14	8189	tags=71%, list=32%, signal=49%	IL17C/LOC114114921/IL1A/CXCL11/LOC101113771/PTGDR/CCL19/LOC101114285/LOC101112891/CCL21/LOC101104401/LOC114110263/CCRL2/C3AR1/ANXA1/LOC101123419/PPBP/CXCL13/LOC114113001/CCL22/NLRP3/OLR1/CMKLR1/TLR5/LOC101119832/CCL24/LOC101114790/LOC101105208/C5/NAIP/CCR7/LOC101111035/LOC101111303/CCR5/CMKLR2/CCL26/LOC101123672/LOC101117971/C5AR1/CCR3/LOC101122122/CD14/LTB4R2/LOXL3/ADAM8/TLR4/C5AR2/CCL20/TNFRSF4…
Ovis aries	GO:0051607	defense response to virus	38	-0.686577	-2.76513	6.25817e-10	2.90653e-08	1.66278e-08	7011	tags=82%, list=27%, signal=60%	BST-2A/SAMHD1/LOC101111628/LOC101105867/IFIT2/LOC121816895/TLR9/IFITM3/MX2/TLR7/ZCCHC3/ISG20/LOC101109915/LOC101112122/AICDA/IFIT5/LOC101120864/MX1/BST-2B/IFIT3/LOC105602911/STING1/RSAD2/TLR8/CD40/LOC114110138/APOBEC3F/LOC114110140/LOC101113346/IFIT1/RNASEL
Ovis aries	GO:0045087	innate immune response	88	-0.505185	-2.42879	2.52225e-09	8.70175e-08	4.97812e-08	7154	tags=51%, list=28%, signal=37%	LOC101112427/LBP/BST-2A/PI3/LOC101111628/SHFL/PGLYRP1/FRK/LOC101105208/LOC101116991/SRC/RNASE6/BPI/LOC101114032/LY86/FCER1G/NLRP1/LOC101114959/LOC101110239/HCK/FGR/BLK/LOC105615654/BST-2B/STING1/ANKS6/LYN/SYK/ANKHD1/LCK/LOC101112639/TRIM56/DHX58/TRIM14/REL/TRIM35/YES1/MYD88/IFIH1/RELA/LY96/RELB/NFKB1/RIPK2/NFKB2
Ovis aries	GO:0006260	DNA replication	35	-0.674577	-2.75896	5.45741e-09	1.50624e-07	8.61696e-08	4857	tags=69%, list=19%, signal=56%	ORC5/MCM4/BLM/STN1/ORC2/RPA4/LOC114110832/MCM2/RECQL4/RFC1/POLA2/ORC6/MCM3/MCM5/MCM7/TICRR/GINS2/GINS1/POLE/MCM10/TOP1/POLD3/WRN/POLA1
Ovis aries	GO:0002181	cytoplasmic translation	74	-0.502832	-2.3579	3.2647e-08	7.5088e-07	4.29565e-07	7749	tags=58%, list=30%, signal=41%	LOC105610402/RWDD1/LOC114110661/LOC106991069/LOC114108766/LOC101102122/LOC106990881/LOC114110970/LOC101107098/LOC114117294/LOC101123128/LOC106991051/LOC101110567/RPL36/RPL22/LOC105606943/LOC114115362/LOC101109676/LOC101107369/LOC101115593/LOC101114892/LOC101114033/LOC101112471/RPL9/LOC101103232/LOC100037664/RPL24/RPLP1/LOC101104237/LOC101109701/RPL22L1/C23H18orf32/LOC114116830/RPL35A/LOC121818306…
Ovis aries	GO:0002476	antigen processing and presentation of endogenous peptide antigen via MHC class Ib	28	-0.691536	-2.58538	1.07328e-07	1.64569e-06	9.41471e-07	4672	tags=68%, list=18%, signal=56%	LOC114116224/HFE/LOC101121838/LOC114109630/LOC101105609/LOC101107641/LOC101119545/LOC101111694/LOC114116088/LOC114116078/LOC114116087/LOC106990117/LOC101103958/LOC101104866/OVAR/LOC114109639/LOC132658253/LOC101107908/LOC114116085
Ovis aries	GO:0002486	antigen processing and presentation of endogenous peptide antigen via MHC class I via ER pathway, TAP-independent	28	-0.691536	-2.58538	1.07328e-07	1.64569e-06	9.41471e-07	4672	tags=68%, list=18%, signal=56%	LOC114116224/HFE/LOC101121838/LOC114109630/LOC101105609/LOC101107641/LOC101119545/LOC101111694/LOC114116088/LOC114116078/LOC114116087/LOC106990117/LOC101103958/LOC101104866/OVAR/LOC114109639/LOC132658253/LOC101107908/LOC114116085
Ovis aries	GO:0050870	positive regulation of T cell activation	24	-0.692116	-2.49173	5.4214e-07	7.8753e-06	4.50532e-06	6069	tags=79%, list=23%, signal=61%	LOC101105937/DYA/LOC101109219/LOC105602976/LOC101114799/LOC101114758/LOC114108841/LOC101115073/LOC101109746/LOC101108696/LOC101110545/LOC101116099/LOC101118514/DQA/LOC101120392/LOC101109747/OVAR-DRB1/LOC443295/B2M
Ovis aries	GO:0007229	integrin-mediated signaling pathway	42	-0.587531	-2.4218	8.06817e-07	1.01219e-05	5.79055e-06	6490	tags=69%, list=25%, signal=52%	ITGB5/MPIG6B/FERMT1/ITGAD/ITGAE/ITGA8/ITGA6/FGR/ITGB4/ITGB2/ITGAL/ITGA2B/MADCAM1/ITGAV/TXK/ITGA9/ITGAX/ITGB3/ITGA4/ITGA3/FYB1/ITGA5/ILK/ITGB7/FERMT3/ZYX/ITGA1/ITGB1/TEC
Ovis aries	GO:0000724	double-strand break repair via homologous recombination	52	-0.519985	-2.23469	2.1307e-06	2.26182e-05	1.29395e-05	7405	tags=63%, list=29%, signal=45%	MCM8/REV3L/LOC101121879/SPIDR/SWSAP1/RECQL/RMI1/RPA1/PALB2/RBBP8/RBBP8NL/BLM/BRCA1/STN1/RPA4/RECQL4/RAD51AP1/RAD51/MRE11/NABP1/NBN/MCM9/PPP4C/FBH1/ZFYVE26/RFWD3/SMC5/ERCC4/RAD51D/WRN/SMC6/MMS22L/BRCA2
Ovis aries	GO:0001916	positive regulation of T cell mediated cytotoxicity	38	-0.579004	-2.33189	3.22773e-06	3.29946e-05	1.88756e-05	9576	tags=82%, list=37%, signal=51%	LOC114116113/LOC114116137/LOC443442/LOC101110103/LOC443423/LOC443441/LOC101114089/LOC114116134/CD1D/LOC101111409/LOC114108725/LOC101110634/LOC114116224/HFE/LOC101121838/LOC114109630/LOC101105609/LOC101107641/LOC101119545/LOC101111694/LOC114116088/LOC114116078/LOC114116087/LOC106990117/LOC101103958/LOC101104866/OVAR/LOC114109639/LOC132658253/LOC101107908/LOC114116085
Ovis aries	GO:0000027	ribosomal large subunit assembly	40	-0.560564	-2.2648	3.78631e-06	3.73222e-05	2.13514e-05	1843	tags=32%, list=7%, signal=30%	LOC101104787/LOC114108601/RPL23A/LOC121818183/LOC101118481/LOC106991582/NOP53/RPL5/LOC105601845/TRAF7/RPL10/RPL3/RPLP0
Ovis aries	GO:0043123	positive regulation of canonical NF-kappaB signal transduction	46	-0.528276	-2.21325	4.63176e-06	4.40816e-05	2.52183e-05	5770	tags=63%, list=22%, signal=49%	LOC101113705/IKBKG/UNC5CL/RBCK1/S100A4/LOC114118284/NOD2/SHISA5/TMED4/MAP3K14/LURAP1L/TRAF3IP2/CD40/TRAF2/LOC101113965/LOC114109611/TICAM1/ROR1/MTDH/FASLG/CARD11/AKAP13/C23H18orf32/TICAM2/TRADD/TRAF5/MYD88/LTBR/RIPK2
Ovis aries	GO:0042981	regulation of apoptotic process	67	-0.451858	-2.07335	1.34993e-05	0.000120187	6.87568e-05	6680	tags=54%, list=26%, signal=40%	CIDEB/TRAF4/TNFAIP8L3/BCL2L15/LOC101105208/USP42/NOD2/TNFAIP8L2/DLG5/USP36/TNFAIP8L1/LOC114117337/CARD14/NLRP1/CASP1/DEDD2/CASP9/LOC114115613/ANP32B/TRAF2/LOC101117272/BIRC3/BCL2L14/FADD/BCL2L12/DEDD/ABL1/CARD11/TNFAIP8/APAF1/TRAF6/TRAF1/TRAF5/BAK1/CARD6/CASP2
Ovis aries	GO:0006915	apoptotic process	44	-0.506434	-2.11054	3.35496e-05	0.000275101	0.00015738	3987	tags=43%, list=15%, signal=37%	TNFRSF9/SAV1/DEDD2/CASP9/LOC101116389/XAF1/DFFB/CASP7/DEDD/NOTCH2/PAWR/BIRC6/CASP6/FASLG/BNIP2/BMF/CASP8/BCL10/TP53
Ovis aries	GO:0051092	positive regulation of NF-kappaB transcription factor activity	26	-0.627345	-2.29913	4.50978e-05	0.000348988	0.00019965	2593	tags=46%, list=10%, signal=42%	IRAK3/CHUK/CD40/IL18RAP/TRAF2/TICAM1/IKBKB/TICAM2/TRAF6/TRAF1/TRAF5/BCL10
Ovis aries	GO:0042273	ribosomal large subunit biogenesis	30	-0.576796	-2.19959	6.61455e-05	0.000480425	0.000274843	4307	tags=50%, list=17%, signal=42%	WDR74/LOC101107369/ZNF622/LOC101115593/LOC101114892/LOC101112471/SDAD1/LOC101113241/GTPBP4/NPM1/LOC100037664/LOC101104237/RPL35A/LOC121816084/RPL14
Ovis aries	GO:0006935	chemotaxis	28	-0.587907	-2.19795	7.20777e-05	0.000510089	0.000291813	9074	tags=93%, list=35%, signal=60%	RNASE2/ACKR3/LOC101117706/PTAFR/CCRL2/C3AR1/CMKLR1/CCR7/CXCR4/CXCR5/CCR5/LOC101117971/CCR8/C5AR1/CCR3/C5AR2/FER/CCR10/CCR4/CCR9/XCR1/ACKR4/FES/CXCR3/CCR6/CXCR6
Ovis aries	GO:0045944	positive regulation of transcription by RNA polymerase II	174	-0.30917	-1.68606	7.54185e-05	0.000520387	0.000297704	4889	tags=33%, list=19%, signal=27%	GMEB2/GABPB2/NR1I2/NCOA2/LPIN3/GATA5/PAXBP1/SRF/GATA6/MED10/BRCA1/ISL1/HNF4A/LOC101118024/DHX9/LOC106990986/MYSM1/LDB1/RXRA/LOC114110852/PLAC8/KMT2D/MEIS1/SS18/VDR/CASZ1/KMT2C/CRTC3/JUP/LOC101113241/POU2AF1/CHUK/MED25/PCBP1/SETD4/CD40/GABPB1/NPM1/ATAD2B/PPRC1/TET2/CREBBP/EP300/CRTC2/BCL9L/CIITA/ASXL1/DR1/NLRC5/IKBKB/ATAD2/WWTR1/TET3/NCOA3/PTMA/YAP1/TEAD3/ASXL2
Ovis aries	GO:0000028	ribosomal small subunit assembly	23	-0.61457	-2.16861	7.95442e-05	0.000535468	0.000306332	1985	tags=48%, list=8%, signal=44%	LOC101107920/RPS27L/RPS19/LOC101109655/RPS15/LOC114110433/RPS14/LOC114114908/RPS27/RPS5/RPSA
Ovis aries	GO:0033627	cell adhesion mediated by integrin	28	-0.583012	-2.17965	9.63336e-05	0.000618327	0.000353734	5635	tags=64%, list=22%, signal=50%	ITGAD/ITGAE/ITGA8/ITGA6/ITGB4/ITGB2/ITGAL/ITGA2B/ITGAV/ITGA9/ITGAX/ITGB3/ITGA4/ITGA3/ITGA5/ITGB7/ITGA1/ITGB1
Ovis aries	GO:0006414	translational elongation	24	-0.584841	-2.10552	0.00015866	0.000973113	0.000556701	2658	tags=50%, list=10%, signal=45%	EEF2/LOC101120236/LOC114113944/EEF1B2/LOC105601979/RPLP1/EEF1G/LOC101111229/LOC101117638/GTPBP2/LOC101110773/EEF1A1
Ovis aries	GO:0050852	T cell receptor signaling pathway	27	-0.572496	-2.12224	0.000241343	0.00144806	0.000828408	6613	tags=74%, list=26%, signal=55%	LOC101110006/BTNL2/LOC101110277/LOC101122142/BTN1A1/LOC101111058/CD28/LOC101103021/THEMIS2/DENND1B/BTK/CTLA4/TXK/PTPRC/THEMIS/ITK/FYB1/LIME1/PTPN22/TEC
Ovis aries	GO:0007160	cell-matrix adhesion	43	-0.486298	-2.0098	0.000297421	0.00171017	0.000978358	6490	tags=58%, list=25%, signal=44%	ITGB5/CD34/NID2/FERMT1/ITGAD/ITGAE/ITGA8/ITGA6/ITGB4/ITGB2/ITGAL/ITGA2B/ITGAV/ITGA9/ITGAX/ITGB3/ITGA4/ITGA3/ITGA5/ILK/ITGB7/FERMT3/CD96/ITGA1/ITGB1
Ovis aries	GO:0006281	DNA repair	47	-0.475195	-2.00909	0.000295505	0.00171017	0.000978358	5308	tags=47%, list=21%, signal=37%	DMC1/CHD1L/RAD9A/RMI2/PNKP/ATM/RFC1/DDB2/RAD1/INO80/SPRTN/TRRAP/WDHD1/RAD51C/LIG1/TIMELESS/ZRANB3/RAD17/NSMCE4A/RFC4/PDS5A/ENDOV
Ovis aries	GO:0006888	endoplasmic reticulum to Golgi vesicle-mediated transport	93	-0.365628	-1.78634	0.000430151	0.00237443	0.00135837	5164	tags=40%, list=20%, signal=32%	YIPF6/TRAPPC8/YIF1A/BET1/TEX261/ERGIC1/GOLT1A/TRAPPC6A/TMED4/MIA3/LMAN1/SEC22A/TRIP11/WHAMM/COPB2/ZW10/SEC24B/LOC101122056/KDELR1/MIA2/SEC24A/COPB1/LOC101102809/KDELR3/STX5/NRBP1/SEC23IP/LOC132658595/SEC24C/ERGIC3/TMED2/TMED7/KDELR2/CNIH4/SEC31A/ARCN1/SEC24D
Ovis aries	GO:0019221	cytokine-mediated signaling pathway	102	-0.344694	-1.70703	0.000496464	0.00268675	0.00153704	7452	tags=39%, list=29%, signal=28%	LOC114112835/IL6ST/LOC100192427/IFNE/LOC114118072/OSMR/LOC101123578/CSF3R/LOC101115509/IL21R/EBI3/LOC121818657/IFNAR1/LOC114113005/JAK1/IL5RA/LOC114113206/LOC101106400/STAT5A/LOC114113008/LOC114112830/LOC114118066/CSF2RB/IL9R/JAK3/IL12RB1/JAK2/STAT4/IL7R/MPL/IL12RB2/LOC114112840/IL23R/IL2RG/IL2RB/IL13RA1/TYK2/IL27RA/IL4R/STAT6
Ovis aries	GO:0006397	mRNA processing	34	-0.491104	-1.97282	0.000600815	0.00318894	0.00182434	6855	tags=62%, list=27%, signal=45%	USP39/U2AF2/RBM25/LOC114109375/LOC101110178/HNRNPL/CASC3/SRRT/RBM39/SUPT4H1/SRRM1/ERN2/RBM27/PAN2/RBBP6/PAN3/THOC2/RNASEL/ERN1/PTBP1/PTBP3
Ovis aries	GO:0030593	neutrophil chemotaxis	47	-0.457291	-1.93339	0.000686897	0.00357705	0.00204637	9848	tags=66%, list=38%, signal=41%	BDKRB1/S100A9/LOC101103238/BDKRB2/CXCL8/CXCL11/LOC101113771/CCL19/LOC101114285/CCL21/LOC101104401/PPBP/CXCL13/CCL22/TREM1/LOC101119832/CCL24/LOC101114790/LOC101108811/LOC101111035/LOC101111303/CCL26/CXCR2/FCER1G/LOC101122122/CCL20/LOC100101238/LGALS3/JAML/XCL1/CCL5
Ovis aries	GO:0071222	cellular response to lipopolysaccharide	34	-0.487589	-1.9587	0.000729141	0.00372672	0.00213199	10234	tags=68%, list=40%, signal=41%	NCR3LG1/IL36G/IL36A/IL36B/LOC101103238/IL36RN/NFKBIB/CXCL8/HHLA2/CD274/TNIP1/NFKBIE/IL1A/CXCL11/LOC101104401/PPBP/CXCL13/CD180/PDCD1LG2/CD80/CD86/SHPK/LY96
Ovis aries	GO:0002682	regulation of immune system process	53	-0.41648	-1.80451	0.000818554	0.00410765	0.00234992	10823	tags=64%, list=42%, signal=37%	ZNF793/LOC100527962/LOC132657154/LOC101108681/ORM1/LOC101122351/ZNF260/LOC101114011/ZNF354A/ZBTB11/LOC105612604/LOC105603000/LOC101103089/LOC114117993/GZF1/LOC101105018/LOC101110440/ZNF287/LOC114117957/ZBTB32/LOC101104520/ZBTB38/LOC114117899/ZBTB48/LOC101120528/ZNF304/LOC105605921/LOC101105020/LOC101119762/ZNF789/CEACAM1/LOC105605823/LOC105601990/ZBTB2
Ovis aries	GO:0006508	proteolysis	339	-0.2417	-1.418	0.000895877	0.00440347	0.00251915	8606	tags=42%, list=33%, signal=29%	PRSS36/MEP1A/KLK10/MEP1B/SCRN2/ADAMTS15/CAPN14/DNPEP/TMPRSS3/PROC/CAPN11/NAPSA/BMP1/CASP14/KLK9/CAPN1/CYM/CPA1/HPN/LOC101105864/DPEP1/CPB1/ACE2/TPSB2/ENPEP/BLMH/CPO/CELA3B/LOC100144429/ADAMTS6/AGBL2/PRSS21/ADAMTS5/LOC114109029/ANPEP/LOC114112429/TMPRSS15/LOC101118895/LOC101108034/AEBP1/ACE/LOC101121298/CAPN8/LOC101102765/DDI1/PRTN3/TINAGL1/AZU1/CTSD/MCP1/PRSS35/DPP4/ADAMTS10/FAP/CAPN5/ERMP1/MMP2/…
Ovis aries	GO:0043065	positive regulation of apoptotic process	51	-0.429661	-1.85478	0.00107126	0.00501131	0.00286688	4860	tags=41%, list=19%, signal=33%	LATS2/CASP3/JMY/BAX/BBC3/LOC101117107/STK17A/DUSP6/LATS1/DAPK3/LOC101116862/BCL2A1/LOC101113965/MAP3K11/LOC114109611/PAWR/STK17B/TRIM35/BMF/MCL1/RIPK2
Ovis aries	GO:0007030	Golgi organization	52	-0.401556	-1.72573	0.00172956	0.00757711	0.00433473	6178	tags=50%, list=24%, signal=38%	LOC121816303/TMED10/ATP8B3/LMAN2/BLZF1/SURF4/TMED4/LMAN1/TRIP11/GORASP2/ATP8B4/LOC101122056/GOLPH3L/HUWE1/LOC101102809/GOLGA5/ATP8B2/COG2/ATP8B1/TMED2/TMED7/GOLPH3/SEC16A/PI4K2B/COG3/LYSMD3
Ovis aries	GO:0061844	antimicrobial humoral immune response mediated by antimicrobial peptide	34	-0.466256	-1.873	0.00184064	0.00788991	0.00451368	9647	tags=62%, list=37%, signal=39%	LOC105607776/CATHL3/LOC101103771/LOC101105976/S100A9/LOC101103238/BPIFA1/LOC654331/CXCL8/LEAP2/CXCL11/LOC101104401/LOC101120996/LOC101112427/PPBP/CXCL13/LOC101116991/RNASE6/LOC101114959/LOC105615654/GNLY
Ovis aries	GO:0070098	chemokine-mediated signaling pathway	40	-0.439993	-1.77766	0.00188672	0.00788991	0.00451368	7883	tags=52%, list=31%, signal=37%	CXCL11/LOC101113771/CCL19/LOC101114285/CCL21/LOC101104401/PPBP/CXCL13/CCL22/LOC101119832/CCL24/LOC101114790/LOC101111035/LOC101111303/CCL26/CXCL12/LOC101122122/CCL20/LOC100101238/XCL1/CCL5
Ovis aries	GO:0010468	regulation of gene expression	61	-0.384582	-1.72409	0.00187727	0.00788991	0.00451368	5246	tags=41%, list=20%, signal=33%	USP16/KDM6A/ADNP/LOC106991542/YBX1/IHH/IGF2BP3/RBBP7/ZNF407/AFF1/PCBP2/HNRNPD/ZNF507/TCF19/CDK4/CDK6/ADNP2/CDK2/KDM6B/IGF2BP2/NIPBL/LOC101111099/HNRNPAB/REST/HMG20B
Ovis aries	GO:0007200	phospholipase C-activating G protein-coupled receptor signaling pathway	37	-0.460271	-1.86702	0.001924	0.00792572	0.00453416	5106	tags=46%, list=20%, signal=37%	CMKLR2/GPR20/LOC101114743/LOC101114246/C5AR1/C5AR2/ADRA1A/F2RL3/LOC101119114/F2R/LTB4R/GPR55/F2RL1/LPAR6/GPR174/GPR35/GPR18
Ovis aries	GO:0050830	defense response to Gram-positive bacterium	33	-0.470819	-1.86761	0.002124	0.00862096	0.0049319	11816	tags=76%, list=46%, signal=41%	LOC105616741/LOC105607776/CATHL3/LOC101102969/LOC101120617/PGLYRP2/LOC105614852/LOC101102714/LOC101120875/LOC443320/LOC101119773/LOC443322/LOC101103222/LOC101112427/LYG2/LBP/PGLYRP1/LOC101116991/RNASE6/LYZ/LOC101120395/LOC101114959/LOC101110239/LOC105615654/MYD88
Ovis aries	GO:0030154	cell differentiation	192	-0.266256	-1.48145	0.00223667	0.00894666	0.00511823	6312	tags=39%, list=24%, signal=29%	FSTL1/NOTCH3/FGF18/NR1H4/RBL2/DLX4/SOX15/FRK/LOC101111780/SMAD1/PRRC2A/ETS2/EYA3/SRC/ID2/ETV2/FGF10/FOXE3/NR1I2/CDX2/CDX1/NKX2-3/JAK1/SPI1/NHS/HNF4G/FOXA2/FOXL1/HNF4A/FOXA3/NOTCH1/HCK/NR2F6/NR2F2/FGR/BLK/FOXA1/RXRA/CCHCR1/FLI1/VDR/PRRC2C/SPIB/JAK3/ERF/JAK2/ELF2/LYN/NR2C1/ID3/NHSL1/SYK/ELK3/SMAD2/FSTL3/LOC101112639/SMAD4/ETS1/ID1/EHF/GABPA/ELF3/NHSL3/DDX3X/LOC101108528/NOTCH2/EGFR/RBL1/TYK2/YES1/E…
Ovis aries	GO:0001817	regulation of cytokine production	51	-0.408365	-1.76285	0.00251426	0.00977374	0.00559138	6613	tags=47%, list=26%, signal=35%	LOC101110006/LOC101103089/GZF1/BTNL2/LOC101110277/LOC101105018/LOC101122142/BTN1A1/LOC101110440/ZNF287/LOC114117957/ZBTB32/LOC101104520/LOC101111058/ZBTB38/ZBTB48/LOC101120528/ZNF304/LOC101103021/LITAF/LOC101119762/ZNF789/LOC105601990/ZBTB2
